# Supplementary material for: A Small Set of Succinct Signature Patterns Distinguishes Chinese and Non-Chinese HIV-1 Genomes
Source: PLoS One. 2013 Mar 19;8(3):e58804. doi: 10.1371/journal.pone.0058804 (PMC3602349; doi:10.1371/journal.pone.0058804)
Supplement: Text S1 — Alignment of V3 sequences used for the derviation of signature patterns. (TXT) [file pone.0058804.s006.txt]

>F1.RU.-.RU29.-
CTRPNN-NT-R-KSIR---I--G-PGQ--A-FYATG----EIIG---DIRKAYC
>B.US.2000.APV_2.24047
CTRPNN-NT-R-KSIH---I--A-PGR--P-FYATG----DIIG---DIRQAHC
>B.SE.-.LN_3_Macro.13681
CTRPNN-NT-R-RSIH---I--A-PGR--A-FYATG----KIIG---NIRQAHC
>B.AU.-.EDLPT_B.-
CIRPNN-NT-R-RSIH---M--G-PGK--A-FYATG----DIIG---DIRQAYC
>01_AE.KH.-.KH022.-
CTRPSN-NT-R-TSIT---I--G-PGQ--V-FYRTG----DITG---NIRKAYC
>B.CH.1997.PR127pre_01.10835
CTRPNN-NT-R-KSIH---M--G-PGR--A-FYTTG----EIIG---DIRQAYC
>A1.SE.1995.SE8538.145
CTRPGN-NT-R-KSIR---I--G-PGQ--A-FYATG----EVIG---DIRQAHC
>01_AE.CH.1998.PR103pre_04.10827
CTRPFE-NT-R-TSVR---I--G-PGQ--V-FYKTG----DIIG---DIRSAFC
>A1.RW.1992.92RW008_i1sCD.606
CTRPNN-NT-R-TSIR---I--G-PGQ--S-FHATG----DIIG---DIRQAHC
>D.UG.1997.338MPc06.29448
CTRPSN-NT-R-QSTR---I--G-PGQ--A-LFTT-----NVIG---NIRQAHC
>A1.UG.1999.601MPC8.29456
CTRPNN-NT-R-TSVR---I--G-PGQ--A-FYAT-----DIIG---DIRKAFC
>A.CM.1999.99CM_MP1433.20513
CTRPNN-NT-R-RSVR---I--G-PGQ--A-YYATG----EIIG---DIRKAYC
>B.NL.1990.dp12_h8.12937
CTRPNN-NT-R-KSIH---I--G-PGG--A-FYTTG----QIIG---DIRQAYC
>B.CH.2003.NAB03_pre_cl_43_1.23090
CTRPNN-NT-R-KSIH---I--G-PGR--A-FYATG----AIIG---NIRQAHC
>-.GH.2002.02GH_NT10.19241
CTRPNN-NT-R-KGIH---I--G-PGQ--T-FY-TN----KIIG---NIRQAHC
>B.GB.1997.CW002.1116
CTRPNN-NT-R-KSIH---I--G-PGR--A-FYATG----EIIG---DIRQAHC
>B.ES.-.644.11207
CTRLNN-YT-K-EVVS---M--G-PGR--A-FFTTG----DIIG---AIRRAHC
>B.TT.2000.SC03C_4E5.13483
CTRPNN-NT-R-RSTH---L--G-AGR--A-LY-TG----EIIG---DIRQAHC
>B.AU.-.NDLF.-
CTRPSN-NT-R-KSIY---I--G-PGR--A-FYATG----SIIG---DIRQAHC
>B.US.2000.THRO.10154
CTRPNN-NT-S-KSIH---M--G-PGG--A-FFATG----RIIG---DIRKAYC
>C.MW.1996.C044.14578
CTRPNN-NT-R-KSVR---I--G-PGQ--T-FYATG----EVIG---NIRQAHC
>D.UG.1999.99UGA07412.3975
CIRPNN-NT-R-KSIR---I--G-PGQ--A-LYTT-----DIIG---NIRQAHC
>B.SE.-.2282_41_7.19521
CTRPNN-NT-R-KSIH---M--G-PGR--A-FYATG----EIIG---NIRQAHC
>B.CH.1998.PR121pre_08.12948
CTRPNN-NT-R-KSIH---I--A-PGR--A-FYATG----EIIG---DIGQAHC
>A.RW.1988.LTNP14.12268
CTRPNN-NT-R-RSVH---I--G-PGQ--A-FYATG----DIIG---DIRQAYC
>B.CH.1996.PR113pre_07.10770
CTRSNN-NT-R-KSIH---I--E-PGR--A-FYATG----DIIG---DIRQAHC
>B.NL.1995.H2_114_7D6.28170
CTRPSN-NT-R-KDIH---I--G-PGR--A-FYATG----EIIG---DIRQAHC
>B.TT.1996.SC02C_3A4.13482
CTRPNN-NT-R-KSIA---I--G-PGR--A-FY-TG----EIIG---DIRQAHC
>B.US.2004.SAMI_A8.13510
CTRPNN-NT-R-KSIH---M--G-WGR--A-FYATG----QIIG---DIRQAHC
>B.US.-.patient_WCM3.-
CTRPNN-NT-R-KSIP---I--G-PGR--A-FYTTG----DIIG---NIRQAHC
>B.SE.-.1865_49_3.19519
CTRPNN-NT-I-KSIH---I--G-PGR--A-FYTTG----QIIG---NIRQAHC
>A1.KE.1993.Q47S6.679
CIRPNN-NT-R-RSVR---I--G-PGQ--A-FYATG----DIIG---DIRQAHC
>B.SE.-.J2234.772
CTRPNN-NT-R-KSIP---I--G-PGR--A-FYTTG----QIIG---DIRQAHC
>B.BE.1996.U24_22_376.16058
CTRPNN-NT-R-KGIH---M--G-PGK--V-FYATG----QIIG---DIRQAYC
>B.US.-.7069C_c05.6996
CTRPNN-NT-R-KSIH---M--G-PGR--A-MYATG----DIIG---NIRQAHC
>C.US.1998.98US_MSC5016.9696
CTRPGN-NT-R-KSVR---I--G-PGQ--A-FYATN----DIIG---DIRQAYC
>A.RW.1988.LSP13.-
CTRPNN-NK-R-TSVR---I--G-PGQ--V-FFA-G----DIIG---DIRQAHC
>A.RW.1988.LTNP12.12266
CTRPSN-NT-R-TSIS---I--G-PGQ--S-FYATG----AIIG---DIRQAHC
>B.NL.-.14PREB5.842
CTRPNN-NT-R-KSIP---L--G-PGR--A-FYATG----DIIG---NIRKAHC
>01_AE.TH.1993.93TH976_17.430
CTRPST-NT-R-TSIR---I--G-PGQ--V-FYRTG----DITG---DIRKAYC
>D.UG.1997.326FIc05.29446
CTRPNN-NT-R-KGVH---I--G-PGQ--A-LCTT-----DIIG---DIRQAYC
>D.UG.1996.32FIC1.29469
CTRPYN-NT-R-QGTH---I--G-PGR--A-YFTT-----QIIG---DIRKAYC
>B.US.1994.94US_33931N.9688
CTRPNN-NT-R-KGIH---M--G-PGR--A-FYATG----TIIG---DIRQAHC
>B.CH.1997.PR127pre_14.10835
CTRPNN-NT-R-RSIH---M--G-PGK--A-FYTTG----EIVG---NIRQAYC
>B.BE.2002.VI2676.16038
CIRPNN-NT-R-RSIP---I--G-PGR--A-FYATG----GIIG---DIRKAYC
>B.AU.-.NDRFM_A.-
CTRPNN-NT-G-TSIH---M--G-PGR--A-VYATG----DIIG---NIRHAYC
>B.CH.1996.PR113pre_01.10770
CTRPNN-NT-R-KSIH---I--G-PGR--A-FYATG----DIIG---DIRQAHC
>A1.SE.1995.SE8891.144
CIRPNN-NT-R-KSIR---I--G-PGQ--A-FYATG----DIIG---DIRQAYC
>B.US.-.Pat1_1_7.11100
CTRPSN-NT-R-KSIP---M--G-PGK--A-FYATG----DIIG---DIRKAHC
>C.ZA.1998.98ZADu151_Oct_98.2483
CTRPNN-NT-R-KSIR---I--G-PGQ--T-FYATG----AIIG---NIREAHC
>B.BE.1994.A0_05_347.16049
CTGPNN-NT-R-KSIH---I--G-PGR--A-FYTTG----EIIG---DIRQAHC
>C.BW.1996.96BW_014.-
CIRPGN-NT-R-KSVR---I--G-PGQ--A-FYATG----EIIG---DIRQAHC
>B.BE.1998.U49_23_387.16058
CTRPNN-NT-R-KGIH---V--G-PGA--V-FYATG----QIIG---DIRQAYC
>B.BE.1997.T21_123_526.16057
CTRPDN-NT-R-KGIH---I--G-PGR--A-FYATG----EIIG---NIRQAHC
>B.BE.1999.T49_21_433.16057
CIRPNN-NT-R-KGIH---I--G-PGR--A-FYATG----AIIG---NIIQAHC
>B.US.-.7120P_c02.6995
CIRPNN-NT-R-KSIN---I--G-PGR--A-MYATE----QIIG---DIRQAHC
>B.GA.1988.OYI.68
CTRPNN-NT-R-NRIS---I--G-PGR--A-FHTTK----QIIG---DIRQAHC
>B.NL.1987.H2_12_F5.28170
CTRPNN-NT-R-KGIH---I--G-PGR--A-FYTTG----EIVG---DIRQAHC
>B.SE.-.5013_1_4.24082
CIRPNN-NS-R-QGIH---I--G-PGK--A-LYTT-----KIIG---NIRQAHC
>01_AE.KH.-.KH014.-
CTRPSN-NT-R-TSIN---I--G-PGQ--V-FYRTG----DIIG---DIRRAYC
>B.US.-.patient_WC42.-
CTRPNN-NT-R-KSIY---I--G-PGR--A-FHTTG----RIIG---DIRQAHC
>-.GH.2002.02GH_MHE42.19225
CTRPNN-NT-R-RSIN---I--G-PGR--A-FYATG-----IIG---NIRQAHC
>B.BE.1998.U49_26_381.16058
CTRPNN-NT-R-KGIH---M--G-PGK--M-FYATG----QIIG---DIRQAYC
>B.CH.1997.PR124pre_01.10834
CIRPNN-NT-R-KSIN---I--G-PGR--A-FYATR----DIIG---DIRQAHC
>02A.CM.1996.96CM_MP538.20683
CTRPNN-NT-R-KSVR---I--G-PGQ--A-FYTTT----DITG---DIRQAHC
>B.BE.1995.C11_01_425.16050
CTRPNN-NT-R-KGIH---I--G-PGR--A-FYTTG----EIIG---DIRKAHC
>B.CH.1996.PR126pre_11.23581
CTRPNN-NT-R-KSIN---I--G-PGR--A-WYTTG----AIIG---DIRKAHC
>B.AU.-.NDLFM_A.-
CTRPNN-NT-G-TSIP---M--G-PGR--A-VYATG----DIIG---NIRHAYC
>B.AU.-.NDROC_4.-
CTRPNN-NT-R-TSIP---M--G-SGR--A-MYATG----DIIG---NIRQAYC
>C.BW.2003.03BW_0868.-
CTRPGN-NT-R-KSVR---I--G-PGQ--T-FFATG----DIIG---DIRQAHC
>B.NL.1986.ACH490_33c6.13826
CTRPNN-NT-R-KGIH---L--G-PGR--A-FYATG----EIVG---DIRKAHC
>B.TT.1996.SC02C_3B7.13482
CTRPNN-NT-R-KSIT---I--G-PGR--A-FY-TG----EIIG---DIRQAHC
>B.SE.-.8616_1_11.24082
CIRPNN-NT-R-QGIH---I--G-PGK--A-LYTT-----NIIG---NIRQAHC
>B.BE.1995.K11_10_223.16053
CMRPNN-NT-R-KSIT---I--G-PGR--A-FYTTG----EIIG---DIRQAHC
>C.ZA.2002.02ZARP3.12313
CTRPNN-NT-R-KSVR---I--G-PGQ--T-FYATG----DIIG---NIRQAHC
>B.US.1992.301660N.4475
CTRPNN-NT-R-KSIP---M--G-PGK--A-MYATG----EIIG---DIRKAYC
>B.IT.1995.child_B306_month_16_clone_4.27804
CIRPNN-NT-R-KSIP---M--G-PGK--A-FYATG----GIIG---DIRQAHC
>B.US.2003.APV_5.24050
CTRPNN-NT-R-KSIH---M--G-PGK--A-FYATG----EIIG---DIRKAYC
>B.CH.1997.PR101pre_02.10826
CTRPHN-NT-R-KSIP---M--G-PGR--A-FYTAG----QIIG---DIRQAHC
>C.ZA.1999.99ZATM3.12319
CTRPGN-NT-R-KSIR---I--G-PGQ--T-FYAN-----DIIG---DIRQAYC
>C.ZA.2005.05ZAFV13.-
CARPGN-NT-R-RSVR---I--G-PGQ--A-FYATG----EIIG---DIRKAHC
>D.UG.1999.99UGE08364.3983
CTRPSN-NT-R-QSIR---I--G-PGL--A-FYTT-----KIIG---DIRQAHC
>C.ZA.1998.TV013.13902
CTRPNN-NT-R-RSIR---I--G-PGQ--A-FY-TN----DIIG---DIRQAHC
>B.GB.-.MANC.584
CTRPSN-NS-R-KSIY---I--G-PGR--R-FHVTR----AVTG---DIRQAHC
>B.TT.-.SC51-QH1536c.2.13507
CTRPNN-YT-R-KHIH---L--G-ARK--A-FY-TG----EIIG---DIRQAHC
>D.UG.1997.183MPc14.29454
CIRPNN-NT-R-QSIH---I--G-PGQ--A-LYTTG-----VIG---DIRQAYC
>C.MW.1996.C070.14718
CTRPGN-NT-R-KSMR---I--G-PGQ--T-FYATG----DIIG---DIRQAHC
>C.ZA.2005.05ZAFV28.-
CTRPNN-NT-R-TSVR---I--G-PGQ--A-FYATN----GIIG---DIRQAHC
>B.US.-.Pat1_4_5.11100
CTRPNN-NT-R-KGIN---I--G-PGR--A-FYTTG----EIIG---DIRQAHC
>B.SE.-.LN_1_PBMC.13614
CTRPNN-NT-R-KSIN---I--G-PGR--A-WYTTG----QIIG---DIRQAHC
>B.NL.1985.ACH0039_18c6.117
CTRPNN-NT-R-KSIS---I--G-PGR--A-FYTTG----EIIG---DIRQAHC
>B.BE.1998.U49_28_385.16058
CTRPNN-NT-R-KGIH---M--G-PGA--V-FYATG----QIIG---DIRQAYC
>B.BE.1994.I0_61_273.16052
CTRPNN-NT-R-RSIH---I--A-PGS--A-FYATG----EIIG---DIRQAHC
>A.RW.1988.LTNP10.12264
CTRHNN-NT-R-TSIR---I--G-PGQ--A-FYATG----SIIG---DIKRVSC
>B.BE.1994.U0_25_371.16058
CTRPNN-NT-R-KGIH---M--G-SGK--V-FYATG----QIIG---DIGQAHC
>B.SE.-.2242_63:2_6.19520
CTRPNN-NT-R-KGIH---I--G-PGR--A-FYTTG----AIIG---NIRQAHC
>C.ZA.1999.99ZACOT1.12306
CIRPNN-NT-R-KSIR---I--G-PGQ--T-FYATG----DIIG---DIRKAHC
>B.US.-.patient_WC50.-
CTRPNN-NT-K-RSIY---M--G-PGR--T-VHTKG----RIIG---DIRQAHC
>B.ES.-.602.11182
CTRPNN-NT-R-RSIN---I--G-PGR--A-FYTTG----DIIG---DIRQAHC
>C.ZM.2002.ZM233M.10580
CTRPNN-NT-R-KSIR---I--G-PGQ--S-FYATG----EIVG---NIREAHC
>F2.RU.-.RU30.-
CTRPNN-NT-R-KSIH---L--G-PGQ--A-FYATG----DIIG---DIRKAHC
>B.RW.1992.Contaminant.-
CTRPNN-NT-R-KRIH---I--G-PGR--A-FYTTG----DIIG---DIRQAHC
>B.US.-.Pat2_3_7.11101
CVRPNN-NT-R-RGIH---I--G-LGR--R-FYTT-----EIVG---DIRRAYC
>C.ZA.1999.99ZASW23.8568
CARPNN-NT-R-KSVR---I--G-PGQ--T-FYATG----GIIG---DIRQAHC
>B.TT.1994.SC22_3C2.27233
CTRPNN-NT-R-RGIH---M--G-PGK----AYFTG----EIIG---DIRQAHC
>B.TT.1993.SC05_8C11.13484
CTRPNN-NT-R-KSIP---I--G-PGS--V-FY-TG----EIIG---DIRQAHC
>B.ZA.1998.TV016.1102
CTRPNN-NT-R-KSIN---L--G-QGR--A-WYATG----AIIG---DIRQAHC
>U.CM.1999.99CMLB40.3064
CTRPNN-YT-R-KSIP---I--G-PGR--A-VFKTG----DIIG---DIRQAYC
>B.AU.-.NDLFT_A.-
CTRPNN-NT-R-TSIH---M--G-PGR--A-MYATG----DIIG---NIRQAYC
>B.ES.-.599.11210
CTRPNN-NT-R-KSIH---I--G-PGR--A-FYATG----DNIG---DIRQAHC
>O.FR.2000.AM262126.21502
CVRPGN-NS-V-KEMR---V--G-PMA----LYSME--L-ERNGSRTNSRTAFC
>B.US.1997.1053_07_B15.3117
CTRPSN-NT-S-KSIP---I--G-PGR--A-FYTTD----RIVG---DIRQAHC
>B.CH.1996.PR113pre_03.10770
CTRPNN-NT-R-KSIH---I--G-PGK--A-FYATG----DIIG---DIRQAHC
>B.CH.1998.PR121pre_04.12948
CTRPSN-NT-R-KSIH---I--A-PGR--A-FYATG----EIIG---DIRQAHC
>B.CH.1997.PR107pre_16.23090
CTRPNN-NT-R-KSIH---I--G-PGR--A-FYATG----NMIG---NIRQAHC
>B.BE.2002.VI2678.16039
CTRLNN-NT-R-KSIP---M--G-PGR--A-FYATG----DIIG---DIRKAHC
>B.CH.1996.PR117pre_04.10830
CTRPNN-NT-R-RSIT---I--G-PGR--A-FYGT-----DITG---DIRQAHC
>C.ZA.1999.99ZASW29.8570
CTRPGN-NT-R-KSVR---I--G-PGQ--T-FYATG----DIIG---NIRQAHC
>B.NL.1990.dp12_b3.12937
CTRPNN-NT-R-RSIH---I--G-PGR--A-FYTTG----RIIG---DIRQAYC
>A1.RW.1992.020.633
CTRPNN-NT-R-KGVR---I--G-PGQ--A-FYATG----GIIG---DIRQAHC
>C.ZA.2000.00ZATM25.12329
CTRPNN-NT-R-QGIG---I--G-PGQ--T-FYAHT----NIIG---DIRQAHC
>B.BE.1995.A11_20_367.16049
CTRPNN-NT-R-KSIT---I--G-PGR--A-FYTTG----EIIG---NIRQAHC
>C.ZA.1998.TV010.919
CTRPNN-NT-R-KSVR---I--G-PGQ--T-FYATG----DIIG---DIREAHC
>C.ZM.2002.ZM215F.10579
CTRPGN-NT-R-KSVR---I--G-PGQ--T-FYATG----AIIG---DIRKAHC
>B.TT.1998.TT29P_3A1.27236
CTRPNN-NT-R-KSVH---I--G-PGK--V-FYA-G----EIIG---DIRQAHC
>B.US.2002.APV_17.24062
CARPNN-ST-R-KGIH---I--G-PGR--A-FYAAA----DIIG---DIRQAHC
>B.BE.1999.T49_32_437.16057
CTRPSN-NT-R-KGIH---I--G-PGR--A-FYATG----EITG---DIRQAHC
>C.ZA.2001.01PB4ZA.5881
CTRPNN-NT-R-RGIR---I--G-PGQ--T-FYATG----GIIG---DIRQAHC
>B.CH.1997.PR115pre_04.10829
CTRPNN-NT-R-KSIH---M--G-PGR--A-FYATG----QIIG---DIRQAHC
>C.BW.2003.03BW_1110.-
CTRPGN-NT-R-RSVR---I--G-PGQ--T-FYATG----DIIG---DIRQAHC
>B.NL.1993.H5_40_4H10.28171
CTRPNN-NT-R-RSIH---I--G-PGR--A-IYATG----DIIG---DIRKAHC
>B.US.1996.6244_13_B5.27222
CTRPSN-NT-R-KSIH---M--G-PGG--A-FYATG----SIIG---DIRQAHC
>B.US.-.Pat1_3_7.11100
CTRPNN-NT-R-KSIP---I--G-PGR--A-FYTTG----EIIG---DIRQAHC
>B.AU.-.NDRPM_B.-
CTRPNN-NT-R-TSIH---M--G-PGR--A-LYATG----DIIG---NIRQAYC
>B.US.-.Pat2_3_1.11101
CTRPSN-NT-R-KGIH---I--G-LGR--R-FYTT-----EIVG---DIRKAYC
>02_AG.FR.1991.DJ263.10004
CTRPNN-NT-R-RSVR---I--G-PGQ--T-FYATG----DIIG---DIRQAHC
>C.MW.1996.C113.14717
CTRPNN-NT-R-KSIR---I--G-PGQ--A-FYTTG----EIIG---DIKQAHC
>B.NL.1986.ACH0039_21a7.117
CTRPNN-NT-R-KSIS---I--G-PGR--A-FYATG----EIIG---DIRQAYC
>B.AU.-.EDRPC_4.-
CIRPNN-NT-R-KSIQ---M--G-PGK--A-FYATG----DIIG---DIRQAYC
>B.TT.-.SC51-QH1490c.4a.13507
CTRPNN-NT-R-KSIH---L--G-AGK--A-LY-TG----EIIG---DIRQAHC
>B.TT.1994.QH0692.4342
CTRPGN-NT-R-KSIH---I--G-PGR--A-FYATG----DIIG---DIRQAHC
>B.AU.-.EDRFMON_B.-
CTRPNN-NT-R-TSIP---M--G-PGR--A-MYATG----DIIG---NIRQAYC
>B.NL.1987.H3_12_6C4.28169
CTRPNN-NT-R-KSIH---V--G-PGK--T-LYATG----DIIG---DIRQAHC
>B.US.2002.APV_15.24060
CTRPGN-NT-R-RSIP---M--G-PGR--A-WYAIG----EITG---NIRKAHC
>02_AG.CM.2002.02CM_0013BBY.7860
CTRPSN-NT-R-TSVR---I--G-PGQ--T-FYGTG----EIIG---DIRKAYC
>B.NL.1991.H1_31_C1.28173
CTRPNN-NT-R-KSIS---I--G-PGR--A-FYATG----EIIG---NIRQAHC
>B.SE.-.5714_1_6.24084
CTRLNN-NT-R-KGIH---I--G-PGR--A-FYATG----DIIG---DIRQAHC
>B.CH.1997.PR101pre_04.10826
CIRPHN-NT-R-KSIH---I--G-PGR--A-FYTTG----EIIG---DIRQAHC
>B.US.-.Pat2_2_5.11101
CVRPSN-NT-R-RGIH---I--G-LGR--R-FYTT-----EIVG---DIRKAYC
>B.BR.1992.92BR030.662
CTRPSN-NT-R-KGIH---I--G-PGR--A-FYATG----DIIG---DIRQAHC
>B.NL.1994.H1_46_5B3.28173
CTRPNN-NT-R-KSIS---I--G-PGR--A-FYATG----DIIG---DIRKAHC
>B.US.1994.22211v4.4503
CTRPTN-NT-R-KSIH---I--A-PGS--A-FYATG----DIIG---DIRQAHC
>B.US.2003.APV_7.24052
CTRPNN-NT-R-KGIH---M--G-PGR--T-FYATG----EIIG---DIRQAHC
>B.BE.1999.T49_28_439.16057
CTRPSN-NT-R-KGIH---I--G-PGR--A-FYATG----AIIG---NIRQAHC
>B.NL.1985.ACH490_28rab6.13826
CTRPNN-NT-R-KGIH---L--G-PGR--A-FYATG----GIVG---NIRQAHC
>B.NL.1989.H2_20_9D9.28170
CTRPSN-NT-R-KGIH---I--G-PGR--A-FYTTG----EIIG---DIRQAHC
>B.US.1996.BG1168.4634
CERPNN-NT-I-KSIH---L--G-PGR--A-WHATG----QIIG---DIRKAFC
>10_CD.TZ.-.TZ9.-
CVRPSN-NT-R-KSIR---I--G-PGQ--T-FYATG----DITG---DIRQAHC
>B.BR.1992.92BR003.655
CTRPNN-NT-R-KSIH---M--G-WGR--A-FYATG----EIIG---NIRQAHC
>B.US.1992.21v17px295.23094
CERPGN-NT-S-KGIH---I--G-PGR--A-FYATE----DIIG---DIRKAHC
>B.US.1992.21v16px602.23094
CERPGN-NT-S-KGIH---I--G-PGR--A-FYATE----NIIG---DIRKARC
>B.US.2004.CAAN.27173
CTRPNN-NT-S-KSIT---I--G-PGR--A-FYATG----RIIG---DIRKAHC
>A.RW.1992.92RW026_C.634
CTRPNN-NT-R-KSVH---I--G-PGQ--A-FYATG----DIIG---NIRQAHC
>B.BE.1994.C0_08_422.16050
CTRPNN-NT-R-KSIH---I--G-PGR--A-FYTTG----EIMG---DIRKAHC
>C.ZA.1998.TV006.911
CTRPGN-NT-R-KSVR---I--G-PGQ--A-FFATN----DIIG---DIRQAHC
>05_DF.BE.1988.VI178.16027
CTRPNN-NT-R-KSIH---L--G-PRQ--A-FYTTG----EIIG---DIRKAHC
>01_AE.TH.1992.92TH003_1gCR.105
CTRPSN-NT-R-TSIT---V--G-PGQ--V-FYRTG----DITG---DIRKAYC
>G.RU.1992.RU570.16760
CTRPNN-NT-R-KSIS---F--G-PGQ--A-IYTTG----NIIG---DIRQAHC
>B.IT.1994.child_B306_month_9_clone_1.27804
CIRPNN-NT-R-KSIP---M--G-PGK--A-FYATG----GIIG---NIRQAHC
>G.BE.1986.VI48.16046
CIRPNN-NT-R-KGIH---I--G-PGR--M-FYAT-----RVVG---DIRQAHC
>02_AG.CM.2002.02CM_0014BBY.7861
CTRPGN-NT-R-KSVR---I--G-PGQ--T-FYASG----AIIG---DIRQAHC
>B.US.-.Pat2_2_13.11101
CIRPNN-NT-R-RGIH---I--G-LGR--R-FYAT-----EIVG---DIRKAYC
>A1C.SE.1996.SE9488.13794
CTRPGN-NT-R-RSVH---I--G-PGQ--A-FYATG----DITG---DIRKAHC
>C.ZA.2005.05ZAFV20.-
CTRPNN-NT-R-KSMR---I--G-PGQ--A-FYAMG----DIIG---DIRQAHC
>B.CH.1997.PR118pre_01.12945
CTRPGN-NT-R-KSIH---I--G-PGR--A-FYAT-----DIIG---DLRQAYC
>-.GH.2002.02GH_NKS42.19232
CTRPGN-NT-R-TSVR---I--G-PGQ--T-FFATG----AIIG---DIRQAHC
>B.SE.-.J4481.773
CTRPNN-NT-R-KSIH---I--G-PGR--A-FYTTG----EIIG---DIRQAHC
>B.TT.2000.TT31PC_2H3.13490
CTRPNN-NT-R-KSVH---I--G-PGK--V-FY-TG----EIIG---DIRQAHC
>C.ZA.2001.01ZATM8C.12323
CIRPNN-NT-R-KSIR---I--G-PGQ--A-FYATN----DIIG---DIRQAHC
>C.ZA.1998.98ZADu123.23589
CPRPNN-NT-R-KSIR---I--G-PGQ--T-FYATN----DIIG---DIRQAHC
>A1.TZ.-.TZ11.-
CIRPNN-NT-R-KSVH---I--G-PGQ--T-FYATG----DIIG---NIRQAHC
>A.CM.1999.99CMLB5.5242
CIRPNN-NT-R-RGIH---I--G-PGQ--A-FYARG----AIIG---DIRQAYC
>A1.KE.2000.KNH1207.4246
CTRPSN-NT-R-KSVR---I--G-PGQ--A-FYTTG----DITG---DIRQAYC
>B.NL.1989.ACH0208_x4c12.12937
CTRPNN-NT-R-KSIN---I--G-PGR--A-FYTTG----QVIG---DIRKAHC
>C.MW.1996.S059.6358
CTRPNN-NT-R-KSVR---I--G-PGQ--T-FYATG----EIIG---DIRQAHC
>B.AU.-.LDRPT_B.-
CTRPNN-NT-R-KSIH---L--G-PGS--A-IYATG----DIIG---DIRQAHC
>B.TT.1994.SC20_8A8.13485
CTRPNN-NT-R-RDIT---I--G-PGR--V-FY-TG----EIIG---DIRQAHC
>A1.KE.1999.KNH1135.14340
CTRPNN-NT-R-KSIH---I--G-PGQ--A-FYATG----DIIG---DIRQAYC
>B.TT.2000.SC03C_8C6.13483
CTRPNN-NT-R-RSIH---L--G-AGK--A-LY-TG----EIIG---DIRQAHC
>B.US.2003.APV_10.24055
CTRPNN-NT-R-KSIS---I--A-PGR--A-WYATG----DIIG---DIRQAHC
>B.CH.1997.PR120pre_10.23580
CARPSN-NT-R-KSIT---I--G-PGR--A-FYATG----DIIE---DIRKAHC
>D.UG.1994.94UG114.147
CIRPYN-NT-R-QSTR---I--G-PGQ--A-LFTT-----KVIG---DIRQAHC
>B.CH.1996.PR126pre_09.23581
CTRPNN-NT-R-KSIN---I--G-PGR--A-WYATG----DIIG---DIRKAHC
>C.BW.1996.chimeric.615
CTRPGN-NT-R-RSVR---I--G-PGQ--A-FYATG----DIIG---DIRAAHC
>C.ZA.2005.05ZAFV2.-
CTRPNN-NT-R-ESIR---I--G-PGQ--T-FFATG----DIIG---DIRQAYC
>B.NL.1989.H4_049_8C8.28172
CTRPNN-NT-R-KSIN---I--G-PGR--A-IYTTG----EIIG---DIRQAHC
>B.US.1992.21v16pc1058.23094
CERPGN-NT-S-KGIH---I--G-PGR--A-FYATE----NIIG---DIRKAHC
>B.GB.-.8_9_I.2604
CTRPNN-NT-R-KSIH---L--G-PGK--T-LYAT-----DIIG---NIRQAHC
>B.SE.-.J5013.24082
CIRPNN-NT-R-QGIH---I--G-PGK--A-LYTTK-----IIG---NIRQAHC
>D.UG.1999.99UGE13613.3984
CTRPYN-NT-R-QGTH---I--G-PGR--T-LFTT-----RIIG---NIRKAYC
>B.AU.-.LDRPM_A.-
CTRPNN-NT-R-KSIH---L--G-PGS--A-FYATG----DIIG---DIRQAHC
>A.CM.2001.01CMNYU5487.5161
CVRPNN-NT-R-KSIH---I--G-PGQ--A-FYATG----DIIG---NIRQAHC
>02_AG.CM.2001.01CM_0002BBY.9919
CTRPGN-NT-R-KSVR---I--G-PGQ--T-FYATN----NIIG---NIRQAHC
>02_AG.BE.2002.VI2642.16036
CIRPNN-NT-R-RSVR---I--G-PGQ--T-FYATG----DIIG---DIRQAYC
>B.US.1992.21v16pc1067.23094
CERPGN-NT-S-KGIH---I--G-PGR--A-FCATE----NIIG---DIRKAHC
>B.BE.1995.A11_15_363.16049
CTRPNN-NI-R-KSIN---I--G-PER--A-FYTTG----EIIG---DIRQAHC
>C.ZA.2001.01PB3ZA.5880
CTRPGN-NT-R-KSMR---I--G-PGQ--A-FYTTG----DIIG---DIRQAHC
>AG.CM.1999.99CMYD6.3065
CTRPHN-NT-R-TSTR---I--G-PGQ--T-FYATG----DIIG---DIRQAHC
>A.CM.1999.99CMLB25.3061
CIRPGN-NT-R-KSIH---I--G-PGQ--A-FYARG----DIIG---DIRQAHC
>B.BE.1994.I0_25_272.16052
CIRPNN-NT-R-KSIH---I--G-PGR--A-FYATG----EIIG---DIRQAHC
>B.BE.1996.R13_39_545.16056
CTRPNN-NT-R-RSIS---L--G-PGR--A-YYATG----DIIG---DIRQARC
>C.BW.1996.96BW_013.-
CTRPSN-NT-R-TSIR---I--G-PGQ--T-FYATG----EIIG---DIRKAHC
>D.UG.1997.183FIc02.29459
CIRPNN-NT-R-QSIH---I--G-PGQ--A-LYTTG-----VIG---DIRQAHC
>B.NL.1986.H1_7_1A7.28173
CTRPNN-NT-R-KSIH---I--G-PGK--A-FYATG----EIIG---DIRQAHC
>B.BE.1995.R0_11_447.16056
CTRPNN-NT-R-RSIS---L--G-PGR--A-YYATG----DIIG---DIRQAHC
>B.ES.-.551.11184
CTRPNN-NT-R-KSIH---I--G-PGR--A-FYTTG----DIVG---DIRQAHC
>D.SE.-.C1_R5_pi2.10926
CTRPYN-NT-R-RSTH---I--G-PGR--A-YYTT-----KIIG---DIRQAHC
>B.CH.1997.PR118pre_09.12945
CTRPGN-NT-R-KSIR---I--G-PGR--A-FYAT-----DIIG---DIRQAYC
>01_AE.KH.-.KH013.-
CTRPSN-NT-R-TSIA---M--G-PGQ--V-FYRTG----DIIG---DIRKAYC
>B.US.2001.APV_11.24056
CIRPNN-NT-R-RSIP---I--G-PGR--A-FYATG----DIIG---DIRQAHC
>B.CH.1997.PR112pre_02.10828
CTRPNN-NT-R-KSIT---I--G-PGR--A-FYATG----DIIG---NIRQAHC
>BF1.BR.1993.93BR029_2.58
CTRPNN-NT-R-KSIQ---I--G-PGR--A-FYTTG----EIIG---DIRKAHC
>B.NL.1993.H5_40_4F4.28171
CTRPNN-NT-R-RSIH---I--G-PGR--A-FYATG----DIIG---DIRKAHC
>B.AU.-.NDROC_3.-
CTRPNN-NT-R-TRIH---M--G-PGR--A-MYATG----DIIG---NIRQAYC
>A.RW.1988.LSP9.-
CTRPGN-NT-R-TSIR---I--G-PGQ--T-FYGTG----DIIG---DIRQAHC
>B.AU.-.LDLPM_A.-
CTRPNN-NT-R-KGIH---L--G-PGS--A-FYATG----DIIG---DIRQAHC
>BF1.BR.1993.93BR029_4.58
CTRPNN-NT-R-KSIP---I--G-PGR--A-FYTTG----EIIG---DIRKAHC
>B.FR.-.T5_R5_1.11539
CTRPNN-NT-R-KSIT---I--G-PGR--A-FYTTG----EIIG---DIRKAHC
>01_AE.KH.-.KH_001.-
CTRPSN-NT-R-TSIT---M--G-PGQ--V-FYRTG----DIIG---DIRKAYC
>O.FR.1990.BCF01.572
CHRPGN-LS-V-QEMK---I--G-PLS----WYSMGLAANSSI----KSRVAYC
>B.NL.1990.H5_25_7F2.28171
CTRPNN-NT-R-RSIH---M--G-PGR--A-LYTTG----AIIG---NIRQAHC
>B.BE.1994.Q0_75_466.16055
CIRPNN-NT-R-KGIH---L--G-PGG--A-LYATG----AIIG---DIRQAYC
>B.CH.1998.PR121pre_01.12948
CTRPNN-NT-R-KSIH---I--A-PGR--A-FYATG----EIIG---DIRQAHC
>D.UG.1997.183MPc02.29454
CIRPNN-NT-R-QSIH---I--G-PGQ--A-LYTTG-----VIG---DIRKAHC
>B.US.1996.62130_04_B10.16106
CTRPNN-NT-R-RSIH---I--G-PGR--A-FYTTG----EVIG---DIKQAHC
>B.CH.1997.PR120pre_14.23580
CTRPSN-NT-R-KSIP---I--G-SGR--A-FYATG----DIIG---DIRKAHC
>D.UG.1998.372FPc03.29467
CTRPFN-NT-R-QGVH---I--G-PGS----AYFTG----KIVG---NIRQAHC
>C.SO.1989.89SM_145.10012
CTRYAN-NT-R-KSVR---I--G-PGQ--T-FY-TN----DIIG---DIRQAHC
>B.CH.1998.PR111pre_11.23091
CTRPNN-NT-R-RGIH---I--G-PGR--A-FYTTG----EVIG---NIRAANC
>C.BW.2003.03BW_4432.-
CTRPGN-NT-R-KSIR---I--G-PGQ--T-FYATG----DIIG---DIRRAYC
>B.BE.1999.T46_25_423.16057
CIRPNN-NT-R-KGIH---I--G-PGR--A-FYATG----EIIG---NIRQAHC
>B.ES.-.600.15508
CTRPNN-NT-R-KSIH---I--G-PGK--A-FYATG----DVIG---DIRKAHC
>D.UG.2001.605FIC6.29455
CIRPYN-NT-R-QGTH---I--G-PGR--A-FFTT-----NIVG---DIRQAHC
>A1.UG.1998.120MPC01.29462
CTRPGN-NT-R-ESIH---I--G-PGQ--A-FYTTG----AIIG---DIRQAHC
>C.BW.2003.03BW_1101.-
CTRPNN-NT-R-QSVR---I--G-PGQ--T-FYATN-----IIG---DIRQAYC
>C.RW.1988.LSP10.-
CVRPHN-NT-R-KSIR---I--G-PGQ--A-FYATE----SIIG---DIRQAHC
>B.US.-.7120P_c07.6995
CIRPNN-YT-R-KSIN---I--G-PGR--A-MYATE----QITG---DIRQAHC
>D.UG.1999.99UG_A03349M1.3973
CTRPYN-NT-R-RGVH---I--G-PGR--A-YYTT-----DIIG---DIRQAHC
>B.NL.1991.H3_28_5C4.28169
CTRYNN-NT-R-KSIP---L--G-PGR--A-FYATG----DIIG---DIRQAQC
>B.TT.1995.SC45_4B5.13512
CTRPNN-NT-R-KSIP---I--G-PGR--A-FYATG----EIIG---NIRQAHC
>B.US.1997.SS1196.10150
CTRPNN-NT-R-KSIH---I--G-PGR--A-FYATG----GVIG---DIRQAHC
>C.BW.2003.03BW_4499.-
CVRPNN-NT-R-KSIR---I--G-PGQ--T-FYATG----NIIR---DIRQAHC
>B.US.1995.3988.10147
CTRPNN-NT-R-KSIN---I--G-PGR--A-FVATG----AIIG---DIRQAHC
>B.BE.1997.T21_141_539.16057
CTRPNN-NT-R-KGIH---I--G-PGR--A-FYAAG----EIIG---NIRQAHC
>B.US.-.7120C_c01.6995
CIRPNN-NT-R-KSIN---I--G-PGR--A-MYATE----QITG---DIRQAHC
>B.IT.1998.child_B306_month_52_clone_4.27804
CIRPNN-NT-R-KSIH---M--G-PGR--A-FYATG----EIIG---NIRQAHC
>B.BE.1997.T21_121_525.16057
CTRPND-NT-R-KGIH---I--G-PGR--A-FYATG----EIIG---NIRQAHC
>A.RW.1988.LTNP11.12265
CIRPSN-NT-R-KSVH---I--G-PGQ--A-FYATD----TITG---NIRQAHC
>B.NL.1995.H3_65_9H8.28169
CTRPHN-NT-R-KSIH---L--G-PGR--A-FYATG----DIIG---NPRQAYC
>C.BW.2003.03BW_0949.-
CTRPNN-NT-R-KSIR---I--G-PGQ--T-FYATG----DIIG---DIRQAYC
>B.US.-.7047C_c01.6968
CTRPNN-NT-R-KSIH---M--G-PGR--V-LYTTG----GITG---DIRQAHC
>B.NL.-.14PRED10.842
CTRPSN-NT-R-KSIP---L--G-PGR--A-FYATG----DIIG---NIRKAHC
>B.SE.-.2242_63_5.19520
CTRPNN-NT-R-KGIH---I--G-PGR--A-FYTTG----AIIG---NIRHAHC
>C.ZA.2005.05ZAFV9.-
CTRPSN-NT-R-KSVR---I--G-PGQ--T-FFATG----EIIG---DIRQAHC
>A1.SE.1994.SE7253.146
CTRPSN-NT-R-TSIR---I--G-PGQ--A-FYATG----DITG---DIRQAHC
>B.CH.1997.PR127pre_08.10835
CTRPNN-NT-R-RSIH---M--G-PGR--A-FYTTG----EIIG---DIRQAYC
>B.NL.1992.H2_43_5B10.28170
CTRPSN-NT-R-KGIH---M--G-PGR--A-FYATG----EIIG---DIRQAHC
>A.KE.2000.00KE_KNH1207.4246
CTRPNN-NT-R-RSVR---I--G-PGQ--A-FYATG----GITG---DIRRAYC
>B.NL.1995.H3_65_9D8.28169
CTRPHN-NT-R-KSIH---L--G-PGR--A-FYATG----DIIG---NIRQAYC
>B.TT.1998.SC24C_3B9.13506
CTRPNN-NT-R-RSIH---M--G-AGK--A-LY-TG----EIIG---DIRQAHC
>B.TT.1999.TT35P_11H8.27237
CSRPNN-NT-R-RSVH---I--G-PGR--A-WY-TG----EIIG---DIRQAHC
>A1.KE.1994.Q842-d12_PNS70d.1121
CTRPNN-NT-R-KSIH---I--G-PGQ--A-FYATG----DIIG---DIRQAHC
>B.US.-.Pat1_3_13.11100
CTRPNN-NT-R-KSIP---M--G-PGK--A-FYATG----DIIG---DIRKAHC
>B.SE.-.2242_18_10.19520
CTRPNN-NT-R-KGIH---I--G-PGR--A-FYTTG----EIIG---DIRQAYC
>C.BW.2003.03BW_1078.-
CIRPGN-NT-R-KSIR---I--G-PGQ--T-FYATG----DIIG---DIRKAHC
>B.NL.1993.H3_40_11A4.28169
CTRLNN-NT-R-KSIP---L--G-PGR--A-FYATG----DIIG---DIRKAQC
>B.IT.1998.child_B306_month_52_clone_8a.27804
CMRPNN-NT-R-KSIH---M--G-PGR--A-FYTTG----EIIG---NIRQAHC
>B.US.2003.APV_18.24063
CTRPNN-NT-R-KGIH---M--G-PGK--T-LYATG----EIIG---DIRQAHC
>B.BE.1996.A33_08_386.16049
CTRPSN-NT-R-KSIH---I--G-PGR--A-FYTTG----EVIG---DIRQAHC
>B.CH.1997.PR128pre_10.10836
CTRPSN-NT-R-KSIH---L--G-LGR--A-FYATG----EIIG---DIRQAHC
>B.NL.1991.H4_078_2E4.28172
CTRPNN-NT-R-KSIN---I--G-PGR--A-IYTTG----EIIG---NIRQAHC
>B.TT.1996.SC51_4B2.13507
CTRPNN-NT-R-KGIT---I--G-PGS--V-FY-TG----EIIG---DIRQAHC
>B.SE.-.2242_64_5.19520
CTRPNN-NT-R-KGIH---I--G-PGR--A-FYTTG----AIIG---SIRQAHC
>B.US.-.Pat1_1_12.11100
CTRPNN-NT-R-KSIP---I--G-PGR--A-LYATG----EIIG---QIRRAYC
>C.TZ.2001.BD9_11.7094
CTRPGN-NT-R-KSIR---I--G-PGQ--A-FFATG----EVIG---DIRQAHC
>C.MW.1996.S045.14722
CPRPIN-NT-R-RSVR---I--G-PGQ--T-FYATG----EIIG---NIRQAHC
>C.ZA.1999.99ZADu151_Jun_99.2483
CTRPNN-NT-R-KSMR---I--G-PGQ--S-FYATG----EIIG---DIRQAHC
>02A.GH.1997.G829.8169
CTRPNN-NT-R-KSVR---I--G-PGQ--T-FYATG----GIIG---DIRQAHC
>B.NL.-.14PREE1.842
CTRPCN-NT-R-KSIP---L--G-PGR--A-FYATG----DIIG---NIRKAHC
>B.CH.1997.PR127pre_02.10835
CTRPNN-NT-R-RSIH---M--G-PGK--A-FYTTG----EIVG---DIRQAYC
>-.GH.2002.02GH_NT17.19243
CARPNN-NT-R-KGIH---L--G-QGQ--T-FFATG----EIIG---DIRQAHC
>B.CH.1996.PR126pre_10.23581
CTRPNS-NT-R-KSIN---I--G-PGR--A-WYTTG----DIIG---DIRKAHC
>A1.UG.1998.120MPC09.29462
CTRPGN-NT-R-KSIH---I--A-PGQ--A-FYATG----AIIG---DIRQAHC
>01_AE.CH.1998.PR103pre_05.10827
CIRPFE-NT-R-TSVR---I--G-PGQ--V-FYKTG----DIIG---DIRSAYC
>B.CH.1996.PR123pre_14.10833
CTRPNN-DT-K-RSVN---I--V-PGR--A-IYTT-----DIIG---DIRQAHC
>C.MW.1996.C034.6376
CTRPNN-NT-R-KSVR---I--G-PGQ--A-FYATN----EIIG---DIRQAHC
>B.CH.1997.PR107pre_02.23090
CTRPNN-NT-R-KSIH---I--G-PGR--A-FYATG----DIIG---NIRQAHC
>B.US.-.Pat1_1_16.11100
CTRPNN-NT-R-KSIN---I--G-PGR--A-FYATG----EIIG---DIRQAHC
>B.CH.1997.PR112pre_13.10828
CTRPNN-NT-R-KSIT---I--G-PGG--A-FYATG----DIIG---DIRQAHC
>B.CH.1996.PR126pre_14.23581
CTRPNN-IT-R-KSIN---I--G-PGR--A-WYTTG----AIIG---DIRKAHC
>B.TH.1992.92TH026_1gER.635
CTRPNN-NT-R-KSIP---L--G-PGQ--A-WYTTG----QIIG---DIRQAHC
>B.IT.1998.child_B306_month_52_clone_1a.27804
CMRPNN-NT-R-KSIP---M--G-PGR--A-FYATG----EVIG---NIRQAHC
>B.IT.1995.child_B306_month_16_clone_3.27804
CIRPNN-NT-R-KSIP---M--G-PGK--A-FYATG----DIIG---NIRQAHC
>B.CH.2004.NAB02_pass_wk4_cl_13.23091
CTRLNN-NT-R-RSIN---I--G-PGR--A-WYTTG----EVIG---DIRKAHC
>C.ET.2002.02ET_288.8376
CTRPNN-NT-R-QSIR---I--G-PGQ--T-FYATG----EIIG---DIRQAHC
>A1.RW.1992.92RW025A.13769
CVRPNN-NT-R-TSVR---I--G-PGQ--T-FYATG----EIIG---DIRQAFC
>D.UG.1997.183MPc04.29454
CTRPNN-NT-R-QSIH---I--G-PGR--A-LFTKG-----IIG---DIRRAHC
>C.ZA.2000.00ZATM23.15691
CTRPNN-NT-R-KSVR---I--G-PGQ--A-FYATN----DIIG---DIRQAHC
>B.US.1990.BORId9_2F8.14179
CIRPNN-NT-R-KGIH---I--G-PGR--T-FYTTG----DIIG---DIRQAYC
>B.SE.-.1372_1_13.24084
CTRPNN-NT-R-KSIN---I--G-PGR--A-LYTTG----DIIG---DIRQAHC
>01_AE.JP.1996.NH2_II_a2.715
CTRPSN-NT-R-TSIT---I--G-PGQ--V-WYRTG----DIIG---DIRQAYC
>D.UG.2000.00UG_E08364M4.3983
CTRPSN-NT-R-QSIR---I--G-PGQ--A-FYTTK-----IIG---DIRQAHC
>B.NL.-.14PREG6.842
CTRPNN-NT-R-KSIH---L--G-PGR--A-FYATG----DIIG---NIRKAHC
>B.NL.1987.ACH490_37roe12.13826
CTRPNN-NT-R-KGIH---M--G-PGR--A-FYATG----EIVG---DIRKAHC
>A.RW.1988.LSP1.-
CTRPNN-NT-R-RRVG---I--G-PGR--T-YYATD----EIIG---DIRQAHC
>B.AU.-.NDLPM_A.-
CTRPNN-NT-G-TSIH---M--G-PGR--A-VYATG----DIIG---NIRQAYC
>B.BE.1998.K44_04_250.16053
CIRPNN-NT-R-KSIR---I--R-PGS--A-FYTTG----EIIG---DIRQAHC
>-.GH.2002.02GH_NT15.19242
CSRPGN-NT-R-RGIH---L--G-PGQ--A-IYVN-----SIIG---DIRRAHC
>A1D.UG.1992.92UG035_prim.639
CIRPYN-NT-R-EGTH---I--G-PGR--A-LFTT-----DIIG---DIRQAHC
>C.ZA.1997.97ZA012.1442
CTRPNN-NT-R-KSMR---I--G-PGQ--T-FYATG----DIIG---DIRQAYC
>B.CH.1996.PR117pre_09.10830
CTRPNN-NT-R-RSIT---I--G-PGR--A-FYGTD-----IIG---DIRQAHC
>B.BE.1997.T21_131_531.16057
CTRPNN-NT-R-KGIH---I--G-PGR--A-FYATG----EVIG---NIRQAHC
>A.CM.1999.99CM_MP1411.20510
CTRPSN-NT-R-KSVH---I--G-PGR--T-FYATG----DIIG---DIRQAHC
>01_AE.TH.1998.98TH_NP1251.9694
CTRPSN-NT-R-TSIN---I--G-PGQ--V-FYRPG----DIIG---DIRKAYC
>B.AU.-.LDROCE_26.-
CTRPNS-NT-R-KGIH---I--G-PGS--A-IYATG----DIIG---DIRQAHC
>A1.UG.1999.601MPC7.29456
CTRPNN-NT-R-TSVR---I--G-PGQ--A-FYATD-----IIG---DIRKAYC
>B.US.1990.90US_873.9689
CTRPNN-NT-R-KSIH---M--G-PGR--A-FYTTG----DIIG---DIRKAHC
>02_AG.CM.1997.97CM_MP568.20522
CTRPNN-NT-R-RSVR---I--G-PGQ--T-FYAAG----EIIG---DIRQAHC
>D.UG.1997.326MPc08.29450
CIRPNN-NT-V-QSVH---I--G-PGK--A-LYTTG-----IIG---DIRQAHC
>A2.KE.1994.Q45D5.678
CTRPND-NT-R-KSIR---F--G-PGQ--A-FY-TN----NIIG---DIRQAHC
>B.BE.1995.T0_07_240.16057
CTRPSN-NT-R-KGIH---I--G-PGR--A-FYATG----EIIG---DIRKAHC
>O.FR.2000.AM262125.21502
CVRPGN-NT-V-KEMR---V--G-PMA----WYSME--L-ERNGSRTNSRTAFC
>A.RW.1992.92RW026_di1sCD.634
CTNLNN-NT-R-RSIR---I--G-PGQ--A-FYATG----DIIG---DIRKAHC
>B.NL.1996.H4_137_3H10.28172
CTRPTN-NT-R-KSIH---L--G-PGR--A-FYATG----DIVG---NIRQAHC
>B.US.2006.CH40E_C9.28465
CTRPNN-NT-R-KSIP---M--G-PGK--A-FYARG----DITG---DIRKAYC
>B.TT.-.SC51-QH1302c.23a.13507
CTRPNN-NT-R-KSIH---L--G-AGR--A-LY-TG----EIIG---DIRQAHC
>A1.TZ.-.TZ7.-
CTRPNN-NT-R-KSIH---I--G-PGQ--A-FYAIG----DVIG---NIRQAQC
>D.UG.1997.9FPC8.29451
CTRPFN-NT-R-QGVH---I--G-PGL--A-LYADT----TVIG---DIRQAHC
>B.US.-.patient_WCM1.-
CTRPNN-NT-R-KSIP---I--G-PGR--A-FFTTG----DIIG---DIRQAHC
>B.CH.1995.PR106pre_15.12946
CIRPNN-NT-R-KSIH---I--G-PGR--V-FYTTG----DIIG---DIRQTHC
>C.IN.1993.93IN905.315
CTRPNN-NT-R-KSIR---I--G-PGQ--T-FYATG----DIMG---DIRQAHC
>B.NL.1987.ACH171_25rad12.711
CTRPSN-NT-R-KSIH---I--G-PGR--A-FYTTG----EVTG---DIRQAHC
>D.UG.1998.602MPC8.29461
CTRPNN-NT-R-QSTH---I--G-PGI--A-LFTTN-----IIG---DIRQAYC
>B.TT.1997.SC25C_8H5.13486
CTRPNN-NT-R-RGVT---I--G-PGR--V-FY-TG----QVIG---DIRQAHC
>B.IT.1997.child_B306_month_40_clone_1.27804
CIRPNN-NT-R-KSIP---M--G-PGR--A-FYATG----EIIG---NIRQAHC
>C.MW.1996.S053.6363
CERPGN-NT-R-KSVR---I--G-PGQ--T-FYATG----EIIG---NIRQAHC
>B.SE.-.2242_63:2_3.19520
CTRPNN-NT-R-KGIH---I--G-PGR--A-FFTTG----AIIG---NIRQAHC
>B.US.-.Pat1_3_24.11100
CTRPNN-NT-R-KSIN---I--G-PGR--A-FYTTG----EIIG---DIRQAHC
>C.ZA.1998.TV007A.912
CPRPNH-NT-R-RSIR---I--G-PGQ--A-FYATG----DIIG---DIRQAHC
>B.NL.-.14PREB2.842
CTRPSN-NT-R-KSIH---L--G-PGR--A-FYATG----DIIG---NIRKAHC
>B.AU.-.LDRFM_B.-
CTRPNN-NT-R-KGIH---I--G-PGS--A-FYATG----DIIG---DIRQAHC
>B.GB.1997.CW037A015.1114
CTRPDN-NT-R-KSIH---I--G-PGR--A-FYATG----DIIG---NIRQAHC
>B.US.-.Pat1_3_6.11100
CTRPNN-NT-R-KSIP---I--G-PGR--A-FYATG----EIIG---DIRQAHC
>D.UG.1997.326MPc02.29450
CTRPNN-NT-R-QGVH---I--G-PGQ--A-LYTT-----NIIG---DIRQAYC
>B.US.2002.APV_14.24059
CTRPSN-NT-R-KSIT---I--G-PGR--A-FYATG----DIIG---DIRQAHC
>C.ZA.1999.99ZATM12.8188
CTRPNN-NT-R-QSVR---I--G-PGQ--V-FYATN----DIIG---DIRQAYC
>B.BE.1996.R21_02_466.16056
CTKPNN-NT-R-RSIS---L--G-PGR--A-YYATG----DIIG---DIRQAHC
>B.US.-.7069P_c06.6996
CTRPNN-NT-R-KSIP---M--G-PGR--A-MYATG----DIIG---DIRKANC
>C.ZA.1998.DU151-e.2483
CTRPNN-NT-R-KSIR---I--G-PGQ--T-FYATD----AIIG---NIREAHC
>B.US.-.7069C_c04.6996
CTRPNN-NT-R-KSIH---M--G-PGR--A-MYATG----DIIG---DMRQAHC
>D.UG.1997.9FPC2.29451
CTRPFN-NT-R-QGVH---I--G-PGI--A-LYT------EMIG---DIRQAHC
>C.ZA.1998.98ZABLM84.12318
CIRTGN-NT-R-KSVR---I--G-PGQ--T-FYATG----AIIG---DIRQAHC
>B.CH.1997.PR122pre_05.10832
CTRPNN-NT-R-KSIP---I--G-PGR--A-FYTTG----GIIG---DIRQAHC
>D.UG.1998.602MPC2.29461
CTRPNN-NT-R-QSTH---I--G-PGK--A-LFTTN-----IIG---DIRQAYC
>B.US.1995.PRB931_06_TC3.16148
CTRPNN-NT-R-KGIH---I--G-PGK--A-FYTTG----EIIG---NIRQAHC
>B.US.2004.APV_9.24054
CTRPNN-NT-R-KGVH---I--G-PGR--A-FYATG----EIIG---DIRKAHC
>B.US.2003.APV_6.24051
CTRPNN-NT-R-KGIH---I--G-PGR--A-FYATG----EIIG---DIRQAHC
>01_AE.KH.-.KH012.-
CTRPSN-NT-R-TSIT---I--G-PGQ--V-FYRTG----DIIG---DIRKAYC
>B.CH.1998.PR111pre_09.23091
CTRPSN-NT-R-KSIT---I--G-PGR--A-FYTA-----EVIG---NIRAAYC
>B.US.-.Pat1_2_12.11100
CTRPSN-NT-R-KSIP---I--G-PGR--A-FYATG----DIIG---DIRKAHC
>B.BE.1995.H10_09_243.16051
CTRPNN-NT-R-KSIH---I--G-PGR--A-FYTTG----EIIG---KIRQAHC
>B.US.-.Pat2_2_8.11101
CIRPNN-NT-K-RSIH---L--G-LGR--R-FYTT-----EIIG---DIRKAYC
>B.NL.1986.ACH0039_21d5.117
CTRPNN-NT-R-KSIS---I--G-PGR--A-FYATG----EIIG---DIRQAHC
>02_AG.CM.2001.01CM_0005BBY.9959
CTRPGN-NT-R-KSVR---I--G-PGQ--T-FYATG----DIIG---DIRKAHC
>D.UG.1997.183MPc15.29454
CIRPNN-NT-R-QSIH---I--G-PGQ--A-IYTTG-----VIG---DIRKAHC
>B.NL.1994.H1_46_5B6.28173
CTRPNN-NT-R-KSIP---I--G-PGR--A-FYATG----DIIG---DIRKAHC
>B.US.1997.1054_07_TC4.27182
CTRPNN-NT-I-KGIH---I--G-PGR--A-FYTTG----QVIG---DIRKAYC
>B.SE.-.2282_41_10.19521
CTRPNN-NT-R-KSIH---M--G-PGR--A-FYTTG----QIIG---DIRQAHC
>B.CH.1997.PR115pre_01.10829
CTRPNN-NT-R-KSIP---M--G-PGR--A-FYATG----AIIG---DIRQAHC
>A1CDGKU.ZA.1999.CM4.2469
CIRPTN-NT-R-QSIR---F--G-PGQ--V-FFGT-----DVIG---DIRQAHC
>B.BE.1994.Q0_25_326.16055
CIRPNN-NT-R-KGIH---L--G-PGG--A-LYATG----GIIG---DIRRAYC
>B.SE.-.2282_21_1.19521
CTRPNN-NT-R-KGIH---I--G-PGR--A-FYTTG----GIIG---DIRQAHC
>B.BE.1996.I22_06_285.16052
CIRPNN-NT-R-KSIH---I--A-PGR--A-FYATG----EIIG---DIRQAHC
>A.RW.1988.LSP8.-
CTRPNN-NT-R-KSVR---I--G-PGQ--A-FYATG----DIIG---DIRKAHC
>C.MW.1996.S194.6367
CIRPGN-NT-R-KSIR---I--G-PGQ--A-FYATG----DIIG---DIRQAHC
>B.US.-.patient_WCM23.-
CTRPNN-NT-R-KSIN---M--G-PGR--A-FYATG----DIIG---DIRQAHC
>C.ZA.2005.05ZAFV11.-
CIRPGN-NT-R-KSVR---I--G-PGQ--A-FYATG----DIIG---DIRQAHC
>B.BE.1996.H25_A5_251.16051
CTRPSN-NT-R-KSIH---I--G-PGR--A-VYTTG----EIIG---RIRQAHC
>B.GB.1997.CW048.1115
CTRPSN-NT-R-KSIP---I--G-PGR--A-FYTTG----EIIG---DIRKAHC
>B.BE.1996.A25_10_376.16049
CTRPSN-NT-G-KSIT---I--G-PGR--A-FYTTG----EIIG---DIRQAHC
>B.BE.1994.H0_20_234.16051
CTRPNN-NT-R-KSIS---I--G-PGR--A-FYTTG----EIIG---ETRQAYC
>B.CH.1998.PR111pre_03.23091
CTRPSN-NT-R-RGIH---I--G-PGR--A-FYTTG----EVIG---DIRAANC
>B.BE.1994.C0_01_415.16050
CTRPNN-NT-R-KSIH---I--G-PGR--A-FYTTG----EIIG---DIRKAHC
>C.BW.2003.03BW_6274.-
CTRPGN-NT-R-KSVR---I--G-PGA--T-FYATG----DIIG---DIRQAHC
>D.UG.1998.372FPc04.29467
CTRPFN-NT-R-RGVH---I--G-PGS----AYFTG----KIVG---NIRQAHC
>D.UG.1997.326MPc06.29450
CTRPNN-NT-V-QSVH---I--G-PGK--A-LYTTG-----IIG---DIRQAHC
>B.NL.1993.H5_40_4G11.28171
CTRPNN-NT-R-RSIH---M--G-PGG--A-LYTTG----AIIG---NIRQAHC
>B.US.1995.6240_08_TA5.23541
CTRPNN-NT-R-KGIH---I--G-LGR--A-LYATG----DIIG---DIRQAHC
>C.ZM.2003.ZM214M.10584
CMRPGN-NT-R-RSVR---I--G-PGQ--T-FYATG----EIIG---DIRQAHC
>C.MW.1996.S073.6379
CTRPNN-NT-R-KSVR---I--G-PGQ--T-FYAT-----DIIG---DIRQAHC
>D.UG.1999.99UGD26830.14289
CTRPGN-NT-R-QSIH---L--G-PGQ--A-LWTTT----DIIG---NIRQAHC
>B.CH.1998.PR111pre_12.23091
CTRPSN-NT-R-RGIH---I--G-PGK--A-FYTTG----GVIG---DIRKANC
>B.US.1991.712.425
CIRPNN-NT-R-KSIH---I--G-PGR--A-FYTTG----DIIG---DIRKAHC
>A1.BE.1987.VI75.16048
CTRPNN-NT-R-KSVR---I--G-PGQ--A-FYATG----DIIG---DIRQAHC
>B.US.1998.WC3_0498_1.27170
CIRPNN-NT-R-KSIP---M--G-PGK--A-FYATG----DIIG---NIRLAYC
>C.MW.1996.C054.14720
CTRPGN-NT-R-KSIR---I--G-PGQ--A-FYATG----DIIG---DIRQAHC
>O.FR.2000.AM262127.21502
CVRPGD-NS-V-KEMR---A--G-PMA----WYSME--L-ERNGSRTNSRTAFC
>D.KE.2001.NKU3006.4265
CTRPSN-NT-R-QSIR---I--G-PGQ--A-FYTT-----EVIG---NIRLAFC
>B.NL.1989.H2_20_9C7.28170
CTRPNN-NT-R-KSIH---I--G-PGR--A-LYATG----EIIG---NIRQAHC
>B.US.1997.9014_01_TB1.16107
CMRPNN-NT-R-KSIN---I--G-PGR--A-FYATG----DIIG---DIRQAHC
>B.BE.1994.U0_28_393.16058
CTRPNN-NT-R-KGIH---M--G-PGK--V-FYATG----QIIG---NIRQAHC
>B.TT.-.SC24-QH0797c.3.13506
CTRPNN-NT-R-KSIH---I--G-PGK--A-LY-TG----EIIG---DIRQAHC
>B.CH.1997.PR128pre_08.10836
CTRPSS-NT-R-KSIH---L--G-LGR--A-FYATG----EIIG---DIRQAHC
>G.CM.2000.00CMNYU1678.5153
CTRPGN-NT-R-KSIR---I--G-PGQ--T-FYATG----DIIG---NIRQAHC
>B.SE.-.J3899.24081
CTRPNN-NT-R-KSIH---I--G-PGR--A-LYATG----DIIG---DIRQAHC
>02_AG.DJ.1991.DJ258A.2900
CSRPGN-NT-R-KSVR---I--G-PGQ--T-FYATG----DIIG---DIRQAHC
>B.NL.1989.H4_049_7B2.28172
CTRPNN-NT-R-KSIN---I--G-PGR--A-LYTTG----EIIG---NIRQAHC
>C.MW.1996.S159.6345
CTRPGN-NT-R-KSVR---I--G-PGQ--T-FYATD----DIIG---DIRKAHC
>B.GB.1997.CW037.1114
CTRPNN-NT-R-KSIH---I--G-PGR--A-FYTTG----GIIG---NIRQAHC
>14_BG.BE.2002.VI2627.16034
CTRPGN-NT-R-KSIT---F--G-PGQ--A-FYATG----DIIG---DIRKAHC
>-.GH.2002.02GH_NKS22.19229
CSRPGN-NT-R-RSVR---I--G-PGQ--T-LYAAG----DIIG---DIRQAHC
>B.NL.1994.H4_104_3G11.28172
CTRPNN-NT-R-KSIH---I--G-PGK--A-FYATG----EIIG---NIRQAHC
>B.CH.1997.PR115pre_14.10829
CTRPND-NT-R-KSIP---M--G-PGR--A-FYATG----AIIG---DIRQAHC
>C.ZA.2005.05ZAFV8.-
CTRHNN-NT-R-KSVR---I--G-PGQ--T-FYATG----DIIG---DIRQAHC
>B.GB.1997.CW010.1112
CTRPNN-NT-R-KSIS---F--G-PGS--A-MYATG----AIIG---DIRQAHC
>D.UG.2001.605FIC1.29455
CLRPYN-NT-R-QGTH---I--G-PGR--A-FFTTN-----IVG---DIRQAHC
>C.ZA.1999.99ZATM10.2901
CTRPNN-NT-R-KSIR---I--G-PGQ--T-FYAT-----NIIG---DIRQAYC
>A.RW.1992.92RW026_B.634
CTRPNN-NT-R-RSIR---I--G-PGQ--A-FYATG----DIIG---DIRKAHC
>B.BE.1997.T21_126_527.16057
CTRPNN-NT-R-KGIH---I--G-PGR--A-FYATG----EIIG---NIRQAHC
>B.BE.1994.H0_13_232.16051
CIRPNN-NT-R-KSIT---I--G-PGR--A-FYTTG----EIIG---EIRQAHC
>B.CH.2003.NAB03_2G12_II_wk6_cl_3.23090
CIRPNN-NT-R-KSIH---I--G-PGR--A-FYATG----EIIG---NIRQAHC
>B.BE.1994.A0_04_346.16049
CTRPNN-NT-R-KSIT---I--G-PGR--A-FYTTG----EIIG---DIRQAHC
>01_AE.TH.1990.CM235.19931
CTRPSN-NT-R-TSIR---I--G-PGQ--A-FYRTG----DIIG---DIRKAYC
>B.CH.1997.PR128pre_02.10836
CTRPNN-NT-R-KSIH---I--A-PGS--A-FYATG----DIIG---NIRQAYC
>B.BE.1994.Q0_73_465.16055
CIRPNN-NT-R-KGIH---L--G-PGG--A-FYATG----GIIG---GIRQAYC
>BC.BR.1992.92BR023.13877
CTRPNN-NT-R-KSIH---I--G-PGK--A-FYATG----EIIG---NIRQAYC
>B.ZA.1998.TV015.1103
CTRPGN-NT-R-KSIS---M--G-PGR--A-FYATG----DIIG---DIRQAYC
>02_AG.CM.1997.97CM_MP573.20525
CTRPDN-NT-R-KSVR---I--G-PGQ--A-FY-TN----EIIG---DIRKAHC
>B.SE.-.1865_49_10.19519
CIRPNN-NT-I-KSIH---I--G-PGR--A-FYTTG----QIIG---DIRQAHC
>O.FR.1993.V3LOO.21502
CVRPGN-NS-V-QEIK---I--G-PMA----WYSMQ--I-EREGKGANSRTAFC
>B.TT.1998.SC05C_8A10.13484
CTRPNN-NT-R-KSIH---I--G-PGS--V-FY-TG----EIIG---NIRQAHC
>C.SN.1990.90SE_364.10011
CARPNN-NT-R-KSMR---I--G-PGQ--T-FYATG----DIIG---DIRQAHC
>B.BE.1994.Q0_78_469.16055
CIRPNN-NT-R-KGIH---L--G-PGG--A-LYATG----GIIG---DIRQAYC
>B.ES.-.601.11206
CTRPNN-NT-R-KSIP---M--G-PGR--A-FYATG----QIIG---DIRQAYC
>B.BE.1996.A33_05_383.16049
CARPNN-NT-R-KSIH---I--G-PGR--A-FYTTG----EIIG---DIRQAHC
>B.US.-.Pat1_3_2.11100
CTRPNN-NT-R-KSIP---I--G-PGR--A-LYATG----DIIG---DIRKAHC
>B.BE.1996.R21_04_468.16056
CTRPNN-NT-R-RSIS---L--G-PGR--A-YYATG----DIVG---DIRQAHC
>B.BE.1995.I10_22_299.16052
CTRPNN-NT-R-RSIY---I--A-PGS--A-FYATG----EIIG---DIRQAHC
>B.CH.1997.PR112pre_01.10828
CTRPNN-NT-R-KSIT---I--G-PGR--A-FYATG----DIIG---DIRQAHC
>B.CH.1996.PR126pre_02.23581
CTRPNN-NT-R-KGIH---I--G-PGR--A-FYATG----DIIG---DIRKAHC
>B.US.-.patient_WCM15.-
CTRPNN-NT-R-RSIH---I--G-PGR--A-FHATG----EIVG---NIRQAHC
>C.TZ.2001.01TZ_BD911.7094
CTRPNN-NT-R-KSIR---I--G-PGQ--T-FYATD-----IIG---DIRQAYC
>B.CH.1996.PR126pre_06.23581
CTRPNN-NT-R-KGIN---I--G-PGR--A-WYTTG----DIIG---DIRKAHC
>B.BE.1996.A25_13_378.16049
CTRPNN-NT-R-KSIH---I--G-PGR--A-FYTAG----EIIG---DIRQAHC
>A1.KE.1999.KNH1088.4242
CTRPNN-NT-R-KGIH---I--G-PGQ--A-FYATG----EIIG---DIRQAHC
>B.NL.1996.H4_137_3B2.28172
CTRPTN-NT-R-KSIH---I--G-PGR--A-FYATG----DIIG---DIRQAHC
>B.TT.1998.TT27P_8C2.13488
CTRPNN-NT-R-RSIT---F--G-PGA--A-FY-TG----EIIG---DIRQAYC
>01_AE.JP.1993.NH2V_14.715
CTRPSN-NT-R-TSIT---I--G-PGQ--V-WYRTG----DIIG---NIRKAYC
>B.NL.1998.H4_146_2D9.28172
CTRPNN-NT-R-KSIH---I--G-PGK--T-FYATG----EIIG---NIRQAHC
>B.US.2001.APV_1.24046
CTRPNN-NT-R-KSIP---I--G-PGR--A-FFAT-----DIIG---DIRQAHC
>B.BE.1989.VI342.16045
CTRPNN-NT-R-KSIP---M--G-PGK--A-FYATG----EIIG---DIRQAHC
>B.AU.-.NDROM_B.-
CTRPNN-NT-R-TGIP---M--G-PGR--A-MYATG----DIIG---NIRQAYC
>D.UG.1998.602FIC10.29447
CTRPNS-NT-R-QSTH---I--G-PGK--A-LFTTN-----IIG---DIRQAYC
>B.BE.1996.I22_14_289.16052
CTRPNN-NT-R-KSIP---I--G-PGR--A-SYATG----DIIG---DIRQAHC
>B.CH.1998.PR111pre_01.23091
CTRLNN-NT-R-RSIN---I--G-PGR--A-WYTTG----EVIG---DIRKANC
>C.ZA.1998.TV019.891
CTRPGN-NT-R-KSIR---I--G-PGQ--A-FFATG----AIIG---DIRKAYC
>B.TH.1992.92TH026_06.635
CTRPNN-NT-R-KSIP---L--G-PGQ--A-WYTTG----QIIG---NIRQAHC
>B.US.1990.BORId9_4F12.14179
CTRPNN-NT-R-KGIH---I--G-PGK--T-FYTTG----GIIG---DIRQAYC
>B.CH.1997.PR118pre_02.12945
CTRPGN-NT-R-KSIH---I--G-PGR--A-FYATD-----IIG---DIRQAYC
>B.AU.-.EDRPM_C.-
CTRPNN-NT-R-TSIP---M--G-PGR--A-LYATG----DIIG---NIRQAYC
>C.ZA.1999.DU422-e.2479
CTRPNN-NT-R-KSVR---I--G-PGQ--T-FYATG----AIIG---DIREAHC
>B.CH.1998.PR111pre_10.23091
CTRPNN-NT-R-RSIT---I--G-PGK--A-FYTTG----GVIG---DIRKANC
>C.ZA.2001.01PB1ZA.14617
CTRPNN-NT-R-KSVR---I--G-PGQ--A-FYATG----DIIG---NIRQAYC
>B.AU.-.EDLFC_4.-
CLRPNN-NT-R-KSIH---M--G-PGK--A-FYATG----DIIG---DIRQAYC
>C.BW.2003.03BW_0900.-
CTRPSN-NT-R-KGIR---I--G-PGQ--T-FYATG----DVIG---DIRQAHC
>D.UG.1998.372MIc12.29452
CTRPFN-NT-R-RGVH---I--G-PGS--A-YF-TE----KIVG---DIRQAHC
>C.MW.1996.S172.6372
CTRPNN-NT-R-QSIR---I--G-PGQ--V-FYATG----DIIG---DIRQAHC
>B.ES.-.588.11202
CTRPNN-NT-R-KGIH---I--G-PGR--A-FYAT-----DIIG---DIRQAHC
>C.BW.2003.03BW_1065.-
CIRPNN-NT-R-QSIR---I--G-PGQ--A-FFATG----DIIG---DIRQAYC
>B.NL.1984.ACH0208_11b11b.12937
CTRPNN-NT-R-RSIH---I--G-PGR--A-FYTTG----QIIG---DIRQAYC
>B.NL.1988.ACH171_31roa5.711
CTRPGN-NT-R-KSIH---I--G-PGR--A-FYTTG----EIIG---KIRQAHC
>B.TT.2001.TT112PC_3E6.13493
CTRPNN-NT-R-RSIH---M--G-PGK--A-LY-TG----DIIG---DIRQAHC
>B.AU.-.LDLPMON_A.-
CTRPNN-NT-R-KGIL---L--G-PGS--A-FYATG----DIIG---DIRQAHC
>B.AU.-.LDROCE_25.-
CTRPNN-DT-R-KSIH---L--G-PGS--A-FYAPG----DIIG---DIRQAHC
>B.BE.1994.C0_03_417.16050
CTRPNN-NT-R-KSIH---I--G-PGR--A-FYTTG----EIIG---DIRKAYC
>C.BW.2003.03BW_1718.-
CARPNN-NT-R-KSIR---I--G-PGQ--T-FYATN----DIIG---NIRQAHC
>B.SE.-.2242_45_10.19520
CTRPNN-NT-R-KGIH---M--G-PGR--A-LYTTG----AIIG---DIRQAHC
>C.MW.1996.S123.6377
CTRPSN-NT-R-KSVR---I--G-PGQ--T-FYATG----DIIG---DIRQAHC
>02_AG.CM.2001.01CM_0008BBY.9958
CIRPSN-NT-R-RSMR---I--G-PGQ--T-FYATG----DIIG---NIRRAYC
>B.SE.-.LN_3_CD4.13681
CTRPNN-NT-R-RSIH---I--A-PGR--A-FYATG----KIIG---DIRQAHC
>B.CH.1997.PR120pre_11.23580
CTRPSN-NT-R-RSIT---I--G-PGR--A-FYATG----EIIG---DIRKAHC
>B.BE.1996.H25_A19_257.16051
CTRPSN-NT-R-KSIT---I--G-PGR--A-FYTTG----EILG---EIRQAHC
>B.AU.-.EDLPM_C.-
CIRPNN-NT-R-KSIH---M--G-PGK--A-FYATG----DIIG---DIRQAYC
>D.UG.1997.108FPc04.29466
CTRPNN-NT-R-KSIH---L--G-PGQ--A-FYTT-----EIIG---DIRQAYC
>B.NL.-.0845h4.841
CTRPNN-NT-R-KSIN---I--G-PGR--A-WYATG----KIIG---NIRQAHC
>C.TZ.2001.A246.7085
CTRPGN-NK-R-RSVR---I--G-PGQ--T-FYATG----EIIG---NIREAHC
>C.MW.1993.93MW960.428
CTRPNN-NT-R-KSIR---I--G-PGQ--T-FYATN----EIIG---NIREAHC
>D.UG.1999.99UGA08483.9697
CTRPYN-NT-I-QSVQ---M--G-PGR--A-WYTSG---ITIIG---DIRQAHC
>B.TT.1994.SC33_4A4.27234
CTRPGN-NT-R-KSIP---I--G-PGR--A-FYTTG----DIIG---DIRKAHC
>C.ZA.1998.TV003.915
CTRPNN-NT-R-KSIR---I--G-PGQ--T-FYATN----GIIG---NIRQAHC
>01_AE.KH.-.KH006.-
CTRPSN-NT-R-TSIT---M--G-PGQ--A-FYRTG----DIIG---DIRKAYC
>B.US.-.Pat1_3_16.11100
CTRPNN-NT-G-KSIP---I--G-PGR--A-FYATG----EIIG---DIRQAHC
>C.BW.2003.03BW_4473.-
CMRPNN-NT-R-KSVR---I--G-PGQ--T-FYATG----DIIG---NIRQAHC
>B.BR.1992.92BR021_Dpi.8563
CTRPNN-NT-R-KSIH---M--G-WGR--A-FFSTG----ELIG---NIRQAHC
>B.US.1993.22202V3_1.714
CTRPNN-NT-R-KGIH---I--G-PGR--T-FYTTG----EIIG---DIRQAHC
>B.CH.1997.PR128pre_13.10836
CTRPNN-NT-R-KSIH---I--G-PGS--A-FYATG----DIIG---NIRQAYC
>C.TZ.1998.98TZ013.14331
CTRPGN-NT-R-KSVR---I--G-PGQ--T-FY-TN----DIIG---DIRQAYC
>02_AG.BE.2002.VI2641.16035
CTRPNN-NT-R-RDIG---I--G-PGQ--T-FFAAG----AIIG---DIRQASC
>B.CH.1996.PR126pre_04.23581
CTRPSN-NT-R-KGIH---I--G-PGR--A-FYATG----DIIG---DIRKAHC
>B.US.1985.BAL1A.323
CTRPNN-NT-R-KSIH---I--G-PGR--A-LYTTG----EIIG---DIRQAHC
>D.UG.1997.338FIc07.29465
CTRPSN-NT-R-QSTR---I--G-PGQ--V-LFTTK-----VIG---DIRQAYC
>B.US.1997.1051_12_TD12.13622
CVRPNN-NT-R-RSIT---I--G-PGR--A-FY-TG----EIIG---NIRKAYC
>A1.IN.2001.1579A.11283
CTRPNN-NT-R-ESVR---I--G-PGQ--T-FYTS-----NIIG---DIRQAHC
>B.FR.-.T28_R5_1.11540
CTRPSN-NT-R-KSVH---I--G-PGR--A-LYTT-----DIIG---DIRKAYC
>B.NL.1998.H4_146_1D5.28172
CTRPTN-NT-R-KSIH---I--G-PGR--A-FYATG----DIVG---NIRQAHC
>C.ZA.2005.CAP210_2_00_E8.20446
CIRPGN-NT-R-RSIR---I--G-PGQ--A-FYAMG----DIIG---NIREAHC
>B.CH.1995.PR106pre_01.12946
CIRPNN-NT-R-KSIH---I--G-PGR--A-FYTTG----DIIG---DIRQAHC
>B.TT.1998.TT34P_8C11.13491
CTRPNN-NT-R-RGIH---V--G-PGQ--A-LY-TG----DIIG---DIRQAHC
>B.CH.1997.PR122pre_06.10832
CTRPNN-NT-R-KSIP---I--G-PGR--A-FYTTG----EIIG---NIRQAHC
>C.BR.2003.RS006.-
CTRPNN-NT-R-ESIR---I--G-PGQ--T-FYATG----EIIG---DIRQAYC
>B.SE.-.2239_45_1.19522
CTRPNN-NT-R-RDIH---I--G-PGR--A-FYATG----GIIG---NIRQAHC
>B.US.1997.367.3089
CTRPNN-NT-R-RSVR---I--G-PGG--A-MFRTG----DIIG---DIRQAHC
>C.ZA.1997.97ZAPET192.12312
CTRPGN-NT-R-KSIR---I--G-PGQ--T-FYATG----DIIG---DIRKAYC
>A.CM.2001.01CMNYU5308.5162
CTRPSN-NT-R-KSIP---I--G-PGQ--A-IYATG----EIIG---DIRKAHC
>01_AE.KH.-.KH011.-
CTRPSN-NT-R-TSIS---I--G-PGQ--V-FYRTG----DIIG---DIRKAYC
>C.MW.1996.S047.6355
CTRPGN-NT-R-KSVR---I--G-PGQ--T-FYATG----DIIG---DIRQAHC
>D.UG.2001.605MPC9.29460
CSRPYK-RM-Q-RRTH---I--G-TGQ--A-LFTTN-----VVG---DIRKAHC
>A.CM.2000.00CMNYU809.5164
CTRPNN-NT-R-KGIH---I--G-PGR--T-FYATD----AIIG---NIRQAHC
>D.UG.1997.338FIc01.29465
CTRPSN-NT-R-QSTR---I--G-PGQ--A-LFTT-----KVIG---DIRQAYC
>B.SE.-.2242_56_2.19520
CTRPNN-NT-R-KGIH---I--G-PGR--A-FYTTG----AIIG---DIRQAHC
>D.TZ.-.TZ21.-
CTRPSN-NT-R-QGIH---I--G-PGQ--A-LYTT-----KIIG---DIRQAHC
>C.MW.1996.S032.6350
CTRPGN-NT-R-KSMR---I--G-PGQ--T-FFATG----EIIG---DIRQAHC
>01_AE.TH.1992.92TH019.648
CTRPSN-NT-R-TSIT---I--G-PGQ--V-FYRTG----DIIG---DIRKAHC
>B.SE.-.3899_1_1.24081
CTRPND-NT-R-KSIH---I--G-PGR--A-LYATG----DIIG---DIRQAHC
>C.MW.1996.C120.5682
CTRPGN-NT-R-KSVR---I--G-PGQ--T-FYATG----EIIG---NIRQAHC
>C.ZA.1997.97ZAPET100.15689
CTRPSN-NT-R-KSIR---I--G-PGQ--A-FFATG----EIIG---DIRQAHC
>B.CH.1997.PR120pre_07.23580
CTRPSN-NT-R-KSIT---I--G-PGK--A-FYATG----EIIG---DIRKAHC
>-.GH.2003.03GH_NSU23.19237
CTRPHN-NT-R-RSWR---I--G-PGQ--T-FYATG----DIIG---DIRQAHC
>A.RW.1988.LTNP7.12261
CTRPYN-NT-R-KSVR---I--G-PGQ--A-FYATG----AIIG---NIRQASC
>B.BE.1995.U11_51_432.16058
CTRPDN-NT-R-KGIH---M--G-PGK--V-FYATG----QIIG---DIRQAHC
>D.UG.1997.326MPc07.29450
CTRPNN-NT-R-QGVH---I--G-PGQ--A-LYTTD-----IIG---DIRQAYC
>B.US.1990.US4.10009
CIRPNN-NT-R-KSIH---I--G-PGR--A-FYATG----DIIG---DIRQAHC
>D.UG.2001.605MPC3.29460
CTRPYN-NT-R-QSTH---I--G-PGQ--A-PYTT-----HVIG---NIRQAYC
>B.NL.1993.H5_25_8D4.28171
CTRPNN-NT-R-RSIH---I--G-PGR--A-FYTSG----GIIG---DIRQAHC
>B.US.-.Pat1_6_2.11100
CTRPNN-NT-R-KSIN---I--G-PGR--A-FYTTG----DIIG---DIRQAHC
>C.MW.1996.S119.6381
CIRPSN-NT-R-RSVR---I--G-PGQ--T-FYATG----EITG---DIRQAHC
>-.GH.2002.02GH_NT9.19240
CIRPNN-NT-R-KGIH---I--G-PGR--T-FYATG----DIIG---DIRQAHC
>G.CM.1999.99CMLB11.3072
CTRPNN-NT-R-KSIS---I--G-PGQ--A-FYATG----DIIG---DIKKAYC
>01_AE.TH.1992.92TH024.650
CTRPSN-NT-R-TSIT---I--G-PGQ--V-LYKTG----DIIG---DIRKAYC
>B.NL.1991.H3_28_5C12.28169
CTRYNN-NT-R-RSIP---L--G-PGR--A-FYATG----DIIG---DIRQAQC
>C.BW.2003.03BW_6351.-
CIRPGN-NT-R-KSVR---I--G-PGQ--T-IYATG----DIIG---DIRQAHC
>D.UG.1997.9FPC7.29451
CTRPFN-NT-R-KGVH---I--G-PGL--A-LYADT----TVIG---DIRQAHC
>B.CH.1997.PR120pre_01.23580
CTRPSN-NT-R-KSIT---I--G-PGR--A-FYATG----EIIG---DIRKAHC
>01_AE.TH.1996.96TH_NP1046.9693
CTRPSN-NT-R-TSIT---I--G-PGQ--V-FYRTG----DITG---DIRKAFC
>-.GH.2003.03GH_NSU21.19235
CTRPNN-NT-R-KSIR---I--G-PGQ--A-FYATG----EIIG---NIRQAHC
>O.FR.1998.AM262120.21502
CVRPGN-NS-V-QEMR---V--G-PMA----WYSME--L-EKNGSRTNSRTAFC
>AG.CM.1999.99CMLB20.3060
CIRPNN-NA-I-KNVG---I--G-PGQ--T-FYTTG----KIIG---NISQAYC
>O.FR.1995.AM262114.21502
CVRPGS-NS-V-QEIK---I--G-PMA----WYSMQ--L-EQDGKRANARTAFC
>B.CH.1995.PR106pre_09.12946
CIRPNN-NT-R-KSIH---I--G-PGR--V-FYTTG----DIIG---DIRQAHC
>B.US.-.patient_WCM7.-
CTRPNN-NT-R-KSIH---I--G-PGR--A-FYGTD-----IIG---DIRQAHC
>B.BE.1995.I10_13_281.16052
CTRPNN-NT-R-KSIP---I--G-PGR--A-FYATG----ETIG---DIRQAHC
>B.AU.-.NDRPC_2.-
CTRPNN-NT-R-TSIP---M--G-LGR--A-MYATG----DIMG---NIRQAYC
>B.US.-.Pat1_3_18.11100
CTRPNN-NT-R-KSIP---M--G-PGR--A-FYATG----EIIG---DIRQAHC
>C.ZA.2005.05ZAFV7.-
CTRPGN-NT-R-KSVR---F--G-PGQ--A-FYATG----DIIG---DIRQAHC
>B.NL.1990.dp10_c8.12937
CTRPNN-NT-R-KSIH---I--G-PGR--A-FYTTG----QIIG---DIRQAYC
>B.TT.1997.SC51C_8A12.13507
CTRPNN-NT-R-KSIH---L--G-PGS--V-FY-TG----EIIG---DIRQAHC
>B.IT.1998.child_B306_month_52_clone_6a.27804
CIRPNN-NT-R-KSIP---M--G-PGR--A-FYATG----GIIG---DIRQAHC
>02_AG.US.1998.98US_MSC5007.13720
CTRPNN-NT-R-KSVR---I--G-PGQ--T-FYATG----DIIG---NIRQAYC
>B.NL.1990.dp13_a4.12937
CTRPNN-NT-R-KSIP---I--G-PGR--A-FYTTG----QIIG---DIRQAYC
>A1.KE.1994.Q842-d14.1121
CTRPNN-NT-R-KSIP---I--G-PGQ--A-FYATG----DIIG---DIRQAHC
>B.BR.1992.92BR021_Cpi.8563
CTRPNN-ST-R-KSIH---M--G-WGR--A-FYATG----EIIG---NIRQAHC
>B.US.-.H0002GH.11550
CTRPNN-NT-R-KSIH---V--G-PGK--A-IYTT-----EIIG---NIRQAHC
>01_AE.TH.1990.90TH_CM240.19932
CTRPSN-NT-R-TSIT---I--G-PGR--V-FYRTG----DIIG---NIRKAYC
>B.US.-.7047C_c04.6968
CTRPSN-NT-R-KSIH---M--G-PGR--V-LYTTG----GIIG---DIRQAHC
>C.ZA.1998.TV001A.899
CTRPNN-NT-R-KSVR---I--G-PGQ--A-FYATN----DVIG---NIRQAHC
>D.UG.1998.98UG_57128.3961
CTRPSN-NT-R-RSVH---I--G-PGQ--A-IYSTG----QIIG---DIRKAHC
>B.CH.1997.PR107pre_03.23090
CTRPNN-NT-R-KSIH---I--G-PGR--A-FYATG----EIIG---NIRQAHC
>B.SE.-.2242_45_7.19520
CTRPNN-NT-R-KGIH---M--G-PGR--A-FYTTG----AIIG---DIRQAHC
>C.TZ.-.TZ19.-
CTRPNN-NT-R-ESIR---I--G-PGQ--T-FYATG----DIIG---DIRQAHC
>B.BE.1995.I10_05_277.16052
CTRPNN-NT-R-KSIH---I--A-PGR--A-FYATG----EIVG---DIRQAHC
>B.CH.1996.PR117pre_14.10830
CARPNN-NT-R-RSIT---I--G-PGR--A-FYAT-----DIIG---DIRKAHC
>B.US.-.patient_WC3.-
CTRPNN-NT-R-KSIH---I--G-PGK--A-FYTTG----EIIG---DIRQAHC
>B.IT.1998.child_B306_month_52_clone_2a.27804
CIRPNN-NT-R-KSIH---M--G-PGR--A-FYTTG----EIIG---NIRQAHC
>C.ZA.2001.01PB8ZA.5882
CTRPNN-NT-R-KSVR---I--G-PGQ--A-LYATG----GIIG---DIRQAHC
>A1.UG.1998.120FIc02.29457
CTRPGN-NT-R-KSIH---I--G-PGQ--A-FYATG----AITG---DIRQAHC
>B.TT.1998.SC05C_8A11.13484
CTRPNN-NT-R-KSIT---I--G-PGS--V-FY-TG----EIIG---DIRRAHC
>A.RW.1988.LTNP5.12259
CTRPNN-NT-R-RSVR---I--G-PGQ--A-FYATG----DIIG---DIRQAYC
>C.ZA.1998.TV001.899
CTRPNN-NT-R-KSVR---I--G-PGQ--A-FYATN----DVIG---DIRQAHC
>B.US.-.patient_WCM14.-
CTRPNN-NT-R-KGIH---I--G-PGR--A-WYTTG----EIIG---DIRQAHC
>B.US.1990.BORId9_2E12.14179
CTRPNN-NT-R-KSIH---I--G-PGR--T-FYTTG----DIIG---DIRQAYC
>C.ZA.1998.Du123.23589
CTRPNN-NT-R-KSIR---I--G-PGQ--T-VYATN----DIIG---DIRQAHC
>A1D.KE.-.FJ443124.-
CIRPSN-NT-R-KSVR---I--G-PGQ--T-FYATG----EIMG---DIRQAHC
>C.MW.1996.C111.6378
CTRPNN-NT-R-KSIR---I--G-PGQ--T-FYATN----EIIG---NIRQAHC
>A.CM.2001.01CMNYU6283.5150
CIRPNN-NT-R-KSIR---I--G-PGQ--A-FYARG----DVIS---NIRHAYC
>C.ZA.1999.99ZASW38.8572
CTRPGN-NT-R-KSVR---I--G-PGQ--A-FYATG----DIIG---DIRKAYC
>B.AU.-.NDROM_A.-
CTRPNN-NT-G-TCIP---M--G-PGR--A-VCATG----DIIG---NIRQAYC
>AG.CM.1999.99CMLB9.3071
CTRPNN-NT-R-KRVP---I--G-PGQ--T-FYAT-----DIIG---NIRQAHC
>B.US.-.Pat2_2_1.11101
CVRPNN-NT-R-RGIH---I--G-LGR--R-FYTTE-----IVG---DIRKAYC
>B.CH.1997.PR107pre_01.23090
CTRPNN-ST-R-KSIH---I--G-PGR--A-FYATG----EIIG---NIRQAHC
>D.UG.1996.32MPC3.29468
CIRPYY-NT-R-GHTH---I--G-AGR--A-YYIT-----KIIG---GIRQTHC
>B.NL.1985.H2_5_12G9.28170
CTRPNN-NT-R-KSIH---M--G-PGR--A-FYTTG----EIIG---DIRQAHC
>C.BW.2003.03BW_4437.-
CTRPNN-NT-R-QSMR---I--G-PGQ--T-FYATG----DIIG---DIRQAHC
>C.ZA.1997.97ZAPET137.12311
CIRPNN-NT-R-KSIR---I--G-PGQ--V-FYANN----DIIG---DIRQAHC
>C.ZA.1999.99ZASW38.8575
CTRPGN-NP-R-KSVR---I--G-PGQ--A-FYATG----DIIG---DIRQAYC
>02_AG.CM.1997.97CM_MP569.20523
CSRPGN-NT-R-QSVR---I--G-PGQ--T-FYATG----EIIG---DIRQAHC
>B.US.1998.1059_09_A4.23546
CTRPNN-NT-R-KSIT---F--G-PGR--A-FYTTG----DIIG---DIRKAYC
>C.MW.1996.S009.6383
CTRPHN-NT-R-KSVR---I--G-PGQ--T-FYATG----DIIG---DIRQAHC
>C.ZA.2000.00ZATM33.12331
CIRPNN-NT-R-QSVR---I--G-PGQ--T-FFAN-----DIIG---DIRQAHC
>A.KE.2000.00KE_KER2018.4237
CARPSN-NT-R-KSVH---I--G-PGQ--A-FYATG----AITG---DIRQAYC
>C.ZA.1998.ZA_Du151b.2483
CTRPHN-NT-R-QSVR---I--G-PGQ--A-FFATR----EIIG---DIRQAHC
>-.GH.2002.02GH_NT33.19244
CTRPNN-NT-R-TSVR---I--R-PGQ--T-FYGTG----EIIG---NIRQAHC
>B.IT.1997.child_B306_month_40_clone_2.27804
CIRPNN-NT-R-KSIP---M--G-PGR--A-FYATG----AIIG---NIRQAHC
>C.ZA.1998.DU123.23589
CTRPNN-NT-R-KSIR---I--G-PGQ--T-FYATN----DIIG---DIRQAHC
>B.ES.-.625.11187
CTGPNN-NT-R-RSIS---I--G-PGG--A-FYTTG----DIIG---DIRQAYC
>B.US.1992.301727N.35
CTRPSN-NT-R-KSVH---I--G-PGR--A-FYTTG----EIIG---DIRQAHC
>C.MW.1996.S200.6346
CTRPNN-NT-R-KSMR---I--G-PGQ--T-FYATG----DIIG---DIRQAHC
>B.TH.1992.92TH026_di1sCD.635
CTRPNN-NT-R-KSIP---L--G-PGQ--A-WYTTG----QILG---DIRQAHC
>B.NL.1993.H3_40_11D9.28169
CTRHHN-NT-R-RSIH---L--G-PGR--A-FYATG----DVIG---DIRQAQC
>B.TT.-.SC51-QH1490c.11a.13507
CTRPNN-NT-R-KSIH---L--G-AGR--A-LY-TR----EIIG---DIRQAHC
>B.NL.1994.ACH142_*E11.16064
CTRPNN-NT-R-RSIP---I--G-PGR--A-FYATG----DIIG---DIRKAHC
>B.US.1991.91US056.13973
CTRPNN-NT-R-KGIH---I--G-PGA--A-FYATG----EIIG---DIRQAHC
>B.US.1994.19242V3_11.722
CTRPNN-NT-R-KSIP---M--G-PGK--A-FYATG----DIIG---DIRQAHC
>C.ZA.2005.CAP45_2_00_G3.20442
CRRPNN-NT-R-KSIR---I--G-PGQ--A-FYATN----DIIG---DIRQAHC
>B.SE.-.2242_45_5.19520
CTRPNN-NT-R-KGIH---M--G-PGR--A-FFTTG----AIIG---DIRQAHC
>C.MW.1996.S166.6365
CTRPNN-NT-R-TSIR---I--G-PGQ--T-FYATG----DIIG---DIRQAHC
>D.UG.1997.9FPC3.29451
CTRPFN-NT-R-QGVH---I--G-PGL--A-LYADA----SVIG---DIRQAHC
>C.MW.1996.S141.6390
CTRPNN-NT-R-KSIR---I--G-PGQ--A-FFATN----EIIG---DIRQAHC
>A2C.ZA.1998.DU178.2476
CTRPNN-NT-R-RSVR---I--G-PGQ--A-FYTS-----DIIG---DIREAHC
>B.CH.1997.PR128pre_05.10836
CTRPSN-NT-R-KSIH---I--A-PGR--A-FYATG----DIIG---NIRQAYC
>B.CH.1997.PR107pre_14.23090
CTRPNN-NT-R-KSIH---I--G-PGR--A-FYATG----NIIG---NIRQAHC
>B.NL.1993.H5_40_4F12.28171
CTRPNN-NT-R-KGIH---I--G-PGR--A-FYTSG----GIIG---DIRQAHC
>B.US.1997.1006_11_C3.4574
CTRPNN-NT-R-KGIH---I--G-PGR--A-FYATG----QIIG---DIKRAYC
>B.CH.-.NAB08_pass_wk16_cl_11.23092
CTRPNN-NT-R-KGIS---I--G-PGR--A-FYTTG----EVIG---DIRQAHC
>B.US.-.Pat2_1_3.11101
CIRPNN-NT-K-RSIH---I--G-LGR--R-FYTT-----EIVG---DIRKAYC
>B.US.-.Pat2_1_11.11101
CIRPNN-NT-R-RGIH---I--G-LGR--R-FYTTE-----IVG---DIRKAYC
>B.AU.-.LDLOCE_15.-
CTRPNN-NT-R-KGIH---I--G-PGS--A-FYATG----DIIG---DIRKAHC
>C.ZM.2002.ZM197M.10581
CVRPNN-NT-R-KSVR---I--G-PGQ--T-FFATG----EIIG---DIRQAHC
>B.CH.1996.PR126pre_05.23581
CTRPNN-NT-R-KGIH---I--G-PGK--A-FYATG----DIIG---DIRKAHC
>B.CH.1997.PR115pre_02.10829
CTRPNN-NT-R-KSIH---M--G-PGR--A-LYATG----AIIG---DIRQAHC
>B.ES.-.R1.9817
CTRPNN-NT-R-RGVH---I--G-PRR--G-FYTT-----EIIG---NIRQAHC
>B.SE.-.2239_25_7.19522
CTRPNN-NT-R-KDIH---I--G-PGR--A-FYATG----DIIE---DIRQAHC
>B.NL.1992.H2_43_5C5.28170
CTRPSN-NT-R-RGIH---I--G-PGR--A-FYTTG----EIIG---DIRQAHC
>B.US.-.7047C_c36.6968
CTRPNN-NT-R-KSIH---M--G-PGR--V-WYTTG----GIIG---DIRQAHC
>A1.KE.1994.Q47M1.679
CTRPNN-NT-R-RSVR---I--G-PGQ--A-FYATG----DIIG---NIRQAHC
>B.BR.1993.92BR019_1gCR.72
CTRPGN-NT-R-RSIH---M--G-WGR--A-FYATG----DIIG---DIRQAHC
>C.MW.1996.S115.6344
CTRPDN-NT-R-KSMR---I--G-PGQ--T-FYATG----DIIG---NIRQAHC
>B.BE.1994.Q0_79_470.16055
CIRPNN-NT-R-KGIH---L--G-PGG--A-FYATG----GIIG---DIRQAYC
>01_AE.TH.1992.92TH020.636
CTRPFN-NT-R-TSLT---I--G-PGQ--V-FYRTG----DIIG---DIRKAYC
>D.UG.1997.326FIc01.29446
CTRPNN-NT-R-KGVH---I--G-PGQ--A-LYTTD-----IIG---DIRQAYC
>D.UG.1996.32MPC1.29468
CIRPYY-KT-R-ERTH---I--G-SGR--A-YYIT-----RIKG---NVRYTHC
>D.UG.1997.108MIc13.29444
CTRPNN-NT-R-KSVH---L--G-PGQ--A-FYTT-----KIIG---DIRQAYC
>C.ZA.1998.98ZABLM106.12317
CARPNN-NT-R-KSIR---I--G-PGQ--A-FYATG----EIIG---NIRQAHC
>B.US.-.Pat1_1_3.11100
CTRPNN-NT-R-KSIP---I--G-PGR--A-FYATG----DIIG---DIRQAHC
>B.TT.1997.SC25C_8B3.13486
CTRPNN-NT-R-RGVT---I--G-PGR--V-FY-TG----EVTG---DIRQAHC
>C.MW.1996.C040.6361
CTRPNN-NT-R-KSIR---I--G-PGQ--A-FYATG----DIIG---DIRQAHC
>B.BE.1995.K11_08_221.16053
CIRPNN-NT-R-KSIH---I--G-PGS--A-FYTTG----EIIG---DIRQAHC
>B.US.-.Pat1_2_9.11100
CTRPSN-NT-R-KSIP---I--G-PGR--A-FYATG----EITG---DIRKAHC
>D.UG.1997.338FIc02.29465
CTRPSN-NT-R-QSTR---I--G-PGQ--V-LFTT-----NVIG---DIRQAYC
>B.NL.1989.H2_20_9A1.28170
CTRPSN-NT-R-KSIH---I--G-PGR--A-FYATG----EIIG---NIRQAHC
>B.NL.1994.H1_46_5B1.28173
CTRPNN-NT-R-KSIS---I--G-PGR--A-FYATG----DIVG---DIRKAHC
>B.NL.1986.H1_7_1D2.28173
CTRPNN-NT-R-KGIH---I--G-PGK--A-FYATG----EIIG---DIRQAHC
>B.SE.-.8616_1_13.24082
CIRPNN-NT-R-QGMH---I--G-PGK--A-LYTT-----NIIG---NIRQAHC
>B.BE.1995.K11_01_215.16053
CVRPNN-NT-R-KSIP---I--G-PGR--A-FYTTG----EIIG---DIRQAHC
>B.US.1990.US1.14393
CTRPSN-NT-R-KSIH---I--G-PGR--A-FYTTG----NIIG---DIRQAHC
>B.BE.1996.H25_B3_258.16051
CTRPNN-NT-R-KSIT---I--G-PGR--A-FYTTG----EIIG---EIRQAHC
>A.RW.1988.LSP6.-
CTRPNN-NT-R-KSVH---I--G-PGQ--A-FYATG----AIIG---NIRQAHC
>B.NL.1987.ACH171_25roc3.711
CTRPSN-NT-R-KSIN---I--G-PGR--A-WYTTG----QITG---DIRQAHC
>B.US.1995.6535.10149
CTRPNN-NT-R-KSIN---L--G-PGR--A-FYATG----DIIG---DIRQAHC
>B.SE.-.2239_25_1.19522
CTRPNN-NT-R-KDIH---I--G-PGR--A-FYATG----DIIG---DIRQAHC
>A.CM.1999.99CM_MP1370.20505
CTRPNN-NT-R-TGIH---I--G-PGQ--A-FYATG----EIIG---DIRQAHC
>B.US.1994.7165.10148
CTRPNN-NT-R-KGIH---I--G-PGR--A-FYTTG----QIIG---DIRQAHC
>B.TT.1996.SC13C_2G9.10388
CTRPGN-NT-R-KGIT---I--G-PGS--V-FY-TG----EIIG---DIRQAHC
>G.CM.1998.98CM_MP1033.20497
CVRPGN-NT-R-KSIR---I--G-PGQ--A-FYATG----DIIG---DIRQAHC
>C.MW.1996.S206.6385
CIRPGN-NT-R-KSVR---I--G-PGQ--A-FFATG----DIIG---DPRQAHC
>D.UG.1998.99UGJ32228.3994
CTRPNN-NT-R-KSIR---I--G-PGQ--A-FYTT-----NIIG---DIRQAYC
>B.US.1997.63358_04_p3.27224
CMRPNN-NT-R-KGIH---I--G-PGG--A-FYATG----DIIG---NIRQAHC
>C.IL.1999.99ET14.10755
CTRPNN-NT-R-RSIR---I--G-PGQ--T-FYATG----EIIG---NIREAHC
>B.BE.1994.H0_15_233.16051
CTRPNN-NT-R-KSIS---I--G-PGR--A-FYTTG----EIIG---EIRQAYC
>-.GH.2002.02GH_NNA01.19234
CTRPNN-NT-R-KGIH---L--G-PGQ--T-FYATG----GIIG---DIRQAHC
>B.IT.1997.child_B306_month_46_clone_4.27804
CIRPNN-NT-K-KSIP---M--G-PGR--A-FYATG----DIIG---NIRQAHC
>C.ZA.2002.02ZARP5.12316
CIRPNN-NT-R-KSIR---I--G-PGQ--A-FYATG----DIIG---DIRKAYC
>C.MW.1996.S017.14716
CARPNN-NT-R-KSIR---I--G-PGQ--A-FYATG----DIIG---DIRQAHC
>C.ZA.1999.99ZACOT9.12309
CTRPNN-NT-R-QSIR---I--G-PGQ--A-FFAAK----DIIG---DIREAHC
>B.ES.-.642.11203
CTRPNN-NT-R-KSIH---I--A-PGR--A-FYATG----EIIG---NIRQAHC
>B.BE.1996.Q22_23_341.16055
CTRPNN-NT-R-KGIH---M--G-PGK--A-FYATG----DIIG---NIRQAHC
>B.NL.1984.ACH0208_11g7b.12937
CTRPNN-NT-R-RSIH---I--G-PGR--A-LYTTG----QIIG---DIRQAYC
>A1.UG.1998.120FIc08.29457
CTRPNN-NT-R-KSIH---I--G-PGQ--A-FYATG----EIIG---DIRQAHC
>D.UG.1997.108FPc07.29466
CTRPNN-NT-R-KSIH---L--G-PGQ--A-FYTT-----EIIG---DIRHAYC
>B.NL.1991.H3_28_5G4.28169
CTRYNN-NT-R-KSIH---L--G-PGR--A-FYATG----DIIG---DIRQAQC
>C.ZA.2000.00ZATM31.12335
CTRPGS-NT-R-RSIR---I--G-PGQ--A-FY-TQ----DIIG---DIRQAHC
>B.US.-.Pat1_6_3.11100
CTRPSN-NT-R-KSIP---M--G-PGK--A-FYTTG----EIIG---NIRQAHC
>C.BW.2003.03BW_1008.-
CTRPGN-NT-R-NSIR---I--G-PGQ--T-FFATG----EIIG---DIRQAHC
>C.ZA.1999.99ZATM19.12325
CTRPSN-NT-R-TSVR---I--G-PGQ--T-FYATG----DIIG---DIRQAHC
>C.MW.1996.S048.6354
CTRPNN-NT-R-KSVR---I--G-PGQ--T-FYATG----GIIG---DIREAHC
>B.TT.2000.SC03C_8A9.13483
CTRPNN-NT-R-KSIH---M--G-AGR--A-FY-TG----EIIG---DIRQAHC
>B.US.1997.1051_12_C22.13622
CERPNN-NT-R-RSIH---I--G-PGR--A-FYA-G----EIIG---NIRKAYC
>B.US.-.Pat1_6_7.11100
CTRPSN-NT-R-KSIP---M--G-PGK--A-FYATG----DIIG---DIRQAHC
>B.AU.-.NDRP.-
CTRPSN-NT-R-KSIH---I--G-PGR--A-FYTTG----SIIG---DIRQAHC
>B.SE.-.2282_10_3.19521
CTRPNN-NT-R-KSIH---I--G-PGR--A-LYTTG----EIIG---NIRQAHC
>B.SE.-.2282_10_7.19521
CTRPNN-NT-R-KSIH---I--G-PGR--A-LYTTG----GIIG---DIRQAHC
>C.BW.2003.03BW_1133.-
CTRPNN-NT-R-KSIR---I--G-PGQ--T-FYATG----DIIG---NIRQAHC
>C.MW.1996.S171.6357
CTRPGN-NT-R-KSVR---I--G-PGQ--A-FYATG----EIIG---DIRQAHC
>C.BW.2003.03BW_1091.-
CTRPNN-NT-R-RSVR---I--G-PGQ--A-FYGT-----DIIG---DIRQAYC
>C.ZA.2000.00ZADu368_Feb_00.2480
CTRPNN-NT-R-KGIG---I--G-PGQ--T-FYATN----AIIG---DIRQAHC
>01_AE.TH.1992.006.665
CTRPSN-NT-R-TSIT---I--G-PGQ--V-FYRTG----DIIG---DIRQAYC
>C.ZA.1999.99ZATM5.15690
CTRPNN-NT-R-QSIR---I--G-PGQ--T-FFATK----GIIG---DIRQAYC
>G.NG.1992.92NG083.13804
CIRPNN-NT-R-KSIP---I--G-PGQ--A-FYATG----DIIG---DIRQAHC
>B.US.2001.TRJO.27235
CTRPHN-NT-R-KSIH---I--G-PGR--A-WYATG----DIIG---DIRKAYC
>B.US.1995.5768.4622
CTRPNN-NT-R-KSIH---M--G-PGK--V-FYTTG----EIIG---DIRQAHC
>C.ZA.2005.05ZAFV6.-
CARPGN-NT-R-KSVR---I--G-PGQ--T-FFATG----DIIG---DIRKAHC
>B.CH.1996.PR114pre_06.12947
CTRPNN-NT-R-RGIH---I--G-PGR--A-FYTTG----EIIG---NIRQAYC
>D.UG.1997.108FPc01.29466
CTRPNN-NT-R-QSIH---L--G-PGQ--A-FYTT-----KIIG---DIRQAYC
>B.US.1997.1018_10_A5.13509
CTRPNN-NT-R-KSIG---M--G-PGR--A-FYATG----DIIG---DIRQAHC
>B.IT.1997.child_B380_month_6_clone_1.23718
CIRPNN-NT-R-KSIH---M--G-PGG--A-FYATG----GIIG---NIRQAHC
>C.ZA.2001.01PB18ZA.5885
CTRPNN-NT-R-KSAR---I--G-PGQ--T-FYAMG----DIIG---DIRQAHC
>B.BE.1999.T46_29_435.16057
CIRPNN-NT-R-KGIH---I--G-PGR--A-FYATG----AIIG---NIRQAHC
>B.CH.1996.PR123pre_07.10833
CTRPNI-NT-K-RSVN---I--V-PGR--A-IYTT-----DIIG---DIRQAHC
>B.BE.1995.R0_01_445.16056
CTRPNN-NT-R-RSIN---L--G-PGR--A-YYATG----DIIG---DIRQAHC
>C.ZA.1998.98ZA528.14293
CIRPGN-NT-R-QSIR---I--G-PGQ--T-FFATG----DIIG---DIRQALC
>01_AE.TH.1993.93TH966_8.429
CTRPSN-NT-R-TSTT---I--G-PGQ--V-FYRTG----DITG---NIRKAYC
>B.NL.1989.H3_20_8A11.28169
CTRPNN-NT-R-KSIH---M--G-PGK--T-FYATG----DIIG---DIRQAHC
>B.NL.1995.H2_114_7F2.28170
CTRPSN-NT-R-KGIH---I--G-PGR--A-LYATG----EIIG---DIRQAHC
>B.BE.1996.R13_07_461.16056
CTRPNN-NT-R-RSIS---L--G-PGR--A-YYATG----DIIG---DIRRAHC
>C.MW.1996.S191.6374
CVRPNN-NT-R-KSIR---I--G-PGQ--T-FYATN----GIIG---DIREAHC
>B.NL.1988.ACH171_31rof6.711
CTRPGN-NT-R-KGIH---I--G-PGR--A-FYTTG----QIIG---NIRQAHC
>01_AE.JP.1996.NH2_II_a1.715
CTRPSN-NT-R-TGIT---I--G-PGQ--V-WYRTG----DIIG---DIRKAYC
>B.US.-.Pat1_4_10.11100
CIRPNN-NT-R-KSIH---I--G-PGR--A-FYTTG----EIIG---DIRQAHC
>B.BE.1995.Q13_33_332.16055
CIRPNN-NT-R-KGVH---L--G-PGG--A-LYATG----AIIG---DIRQAYC
>B.BE.1988.VI180.16028
CTRPNN-NT-R-KSIH---I--A-PGR--A-FHATG----DIIG---NIRQAHC
>C.BW.2003.03BW_1075.-
CIRPGN-NT-R-KSIR---I--G-PGQ--A-FYATG----SIIG---DIRQAHC
>A1.UG.1997.368MPc04.29453
CTRPNN-NT-R-KGVH---I--G-PGQ--A-FFATG----DIIG---NIRQAYC
>B.US.-.patient_WC2.-
CTRPNN-NT-R-KGIH---I--G-PGR--A-FYTTG----EIIG---NIRQAHC
>C.MW.1996.C087.6362
CVRPSN-NT-R-KSVR---I--G-PGQ--T-FYATK----DIIG---DIRQAHC
>B.SE.-.2239_45_4.19522
CTRPNN-NT-R-RGIH---I--G-PGR--A-FYA-G----DVTG---DIRQAHC
>02_AG.US.2001.APV_12.24057
CTRPGN-NT-R-KSVR---I--G-PGQ--T-FYATG----DITG---DIRQAHC
>C.BW.2003.03BW_0824.-
CIRPGN-NT-R-KSIR---I--G-PGQ--T-FYATG----DIIG---DIRQAHC
>B.CH.1997.PR128pre_01.10836
CTRPNN-NT-R-KSIH---I--A-PGR--A-FYATG----DIIG---NIRQAYC
>C.BW.2003.03BW_0856.-
CIRPGN-NT-R-KSVR---I--G-PGQ--T-FFATG----DIIG---DIRKAHC
>B.BE.1999.T49_30_442.16057
CIRPNN-NT-R-KGIH---I--G-LGR--A-FYATG----EIIG---NIRQAHC
>B.US.1999.9077_12_B5.16104
CTRPNN-NT-R-RSIP---M--G-PGK--V-FY-TA----DIIG---DIRQAHC
>B.US.-.patient_WCM13.-
CTRPND-NT-R-KGIN---I--G-PGR--A-FYATG----EIIG---DIRQAHC
>C.MW.1996.S021.6360
CPRPIN-NT-R-WSVR---I--G-PGQ--T-FYATG----DIIG---DIRQAHC
>C.ZM.2003.ZM249M.10585
CTRPNN-NT-R-KSIR---I--G-PGQ--T-FYATG----EIIG---KIREAHC
>A1.KE.2000.KNH1144.4244
CTRPNN-NT-R-ESVR---I--G-PGQ--A-FFATG----DIIG---DIRQAHC
>B.BE.1998.K44_03_249.16053
CMRPNN-NT-R-KSIR---I--G-PGS--A-FYTTG----EIIG---DIRQAHC
>C.MW.1993.959.427
CTRPNN-NT-R-RSIR---I--G-PGQ--V-FYANN----DIIG---DIRQAHC
>B.SE.-.2239_25_3.19522
CTRPNN-NT-R-KDIR---I--G-PGR--A-FYATG----DIIG---DIRQAHC
>B.CH.1996.PR126pre_01.23581
CTRPNN-NT-R-KSIN---I--G-PGR--A-WYTTG----DIIG---DIRKAHC
>B.CH.1996.PR123pre_01.10833
CTRPNN-NT-K-RSVN---I--V-PGR--A-IYTTD-----IIG---DIRQAHC
>D.UG.1997.295FP01.29464
CIRPNN-NT-R-QSTH---I--G-PGQ--A-LYTTQ-----VIG---DIRQAHC
>B.NL.1989.H3_20_8C1.28169
CIRPNN-NT-R-KSIH---L--G-PGR--A-FYATG----DIIG---DIRQAQC
>B.US.-.patient_WCM28.-
CTRPNN-NT-R-KGIP---I--G-PGK--A-FYATG----EIIG---DIRQAHC
>A.RW.1988.LTNP6.12260
CTRPNN-NT-R-TSVR---I--G-PGQ--T-FYARG----DIIG---DIRQAHC
>C.MW.1996.C047.6347
CTRPNN-NT-R-KSMR---I--G-PGQ--T-FYATG----EIIG---DIRQAHC
>B.BE.1994.I0_73_294.16052
CTRPNN-NT-R-KSIH---I--T-PGR--T-FYATG----EIIG---DIRQAHC
>B.AU.-.EDROC_2.-
CMRPSN-NT-R-KSIS---I--G-PGR--A-FYTTG----EIIG---DIRQAHC
>A.RW.1992.92RW024_G.13873
CTRPNN-NT-R-TSIR---I--G-PGQ--T-FYAAG----DIIG---NIRRAYC
>B.BE.1995.A11_10_359.16049
CTRPNN-NT-R-KSIT---I--G-PGR--A-FYTAG----EIIG---DIRQAHC
>B.IT.1995.TORNO.10152
CTRPNN-NT-R-RSIH---I--G-PGR--A-FYATG----DIIG---DIRQAHC
>B.BE.1995.I10_11_280.16052
CTRPNN-NT-R-RSIH---I--A-PGS--A-FYATG----DIIG---DIRQAHC
>B.US.-.MACS2BR_13.895
CTRPNN-NT-R-KSIH---M--G-PGK--A-FYTTG-----VIG---DIRQAHC
>D.UG.2001.605MPC2.29460
CTRPYN-NT-R-QRTH---I--G-PGQ--A-LYTT-----HVIG---NIRQAYC
>D.UG.1997.108FPc05.29466
CTRPNN-NT-R-QSIH---L--G-PGQ--A-FYTTK-----IIG---NIRQAYC
>B.NL.1987.H3_12_10H3.28169
CTRPNN-NT-R-KSIH---V--G-PGK--T-LYATG----DIIG---DIGQAHC
>B.TT.1994.SC31_4E11.13487
CTRPNN-NT-R-KGIH---I--G-PGK--V-FY-TG----EIVG---DIRQAHC
>B.BE.1995.K11_03_217.16053
CMRPNN-NT-R-KSIP---I--G-PGR--A-FYTTG----EIIG---DIRQAHC
>C.ZA.1999.99ZASW34.8571
CTRPNN-NT-T-TSVR---I--G-PGQ--T-FYATG----DIIG---NIRAAHC
>B.CH.1998.PR111pre_07.23091
CTRPSN-NT-R-RGIH---I--G-PGR--A-FYTTG----EVIG---NIRAANC
>C.ZA.1999.99ZASW14.8566
CIRPNN-NT-S-KSIR---I--G-PGQ--T-FYATG----RIIG---DIRQAHC
>C.TZ.2000.00TZ_A246.7085
CTRPGD-NR-R-RSVR---I--G-PGQ--T-FYATG----EIIG---NIREAHC
>B.BE.1994.H0_12_231.16051
CTGPHN-NT-R-KSIH---I--G-PRR--A-FYTTE----EIIR---NIRQAHC
>D.UG.2001.605MPC6.29460
CIRPYN-NT-R-QGTH---I--G-PGQ--A-LFTTN-----IVG---DIRQAHC
>C.BW.2003.03BW_1105.-
CTRPAN-NT-R-RSIR---I--G-PGQ--T-FYATG----EIIG---DIRQAHC
>B.BE.1994.A0_03_345.16049
CTRPNN-NT-R-KSIH---I--G-PGS--A-FYTTG----EIIG---NIRQAHC
>02_AG.CM.2000.00CMNYU5466.14497
CTRPSN-NT-R-KGWH---I--G-PGQ--T-LYATG----AIIG---DIRQAHC
>C.ZA.1999.99ZASW4.8564
CTRPSN-NT-R-KSIR---V--G-PGQ--S-FHATG----EIIG---DIRQAHC
>B.NL.1988.ACH171_31roa2.711
CTRPGN-NT-R-KSIH---I--G-PGR--A-FYTTG----QIIG---KIRQAHC
>C.ZA.2001.01PB21ZA.5886
CTRPNN-ST-R-KSVR---I--G-PGQ--A-FYATG----DIIG---DIRQAHC
>A.RW.1992.92RW016_G.632
CIRPNN-NT-R-KSIH---I--G-PGQ--A-FYATG----GIIG---DIRQAHC
>B.US.1996.62357_14_D3.16103
CTRPNN-NT-R-KSIH---I--G-PGQ--A-FYTTG----AIIG---DIRQAYC
>B.AU.-.LDROCE_23.-
CTRPNN-NT-R-KGIH---I--G-PGS--A-IYATG----DIIG---DIRQAHC
>C.ZA.1998.98ZA445.4005
CTRPNN-NT-R-KSMR---I--G-PGQ--T-FFATG----DIIG---NIRQAHC
>B.US.-.patient_WC53.-
CTRPNN-NT-R-KSIR---I--G-PGS--A-FYATG----DIIG---DIRQAHC
>B.IT.1997.child_B306_month_40_clone_3.27804
CIRPNN-NT-R-KSIP---M--G-PGR--A-FYATG----DIIG---NIRQAHC
>A.RW.1992.92RW024_A.13873
CTRPNN-NT-R-TSIR---I--G-PGQ--T-FYATG----DIIG---NIRRAYC
>B.US.1992.92US714_1.39
CIRPNN-NT-R-RSIH---M--G-LGR--A-FYATG----DIIG---DIRQAHC
>C.IN.1993.93IN9999.121
CVRPNN-NT-R-ESIR---I--G-PGQ--T-FYATG----EIIG---DIRQAHC
>D.BE.-.VI761_1.21141
CTRASN-NT-R-QSVR---I--G-PGQ--A-YFTT-----EIIG---NIRRAHC
>B.BE.1994.U0_22_380.16058
CTRPNN-NT-R-KGMH---M--G-PGK--V-FYATG----QIIG---DIRQAHC
>B.US.1992.92US727.35
CTRPNN-NT-R-KSVS---L--G-PGS--A-WYATG----DIIG---DIRQAHC
>B.NL.1984.ACH0208_11c2b.12937
CTRPNN-NT-R-KSIP---I--G-PGR--A-FYATG----QIIG---DIRQAYC
>B.BE.1996.A25_03_369.16049
CTRPNN-NT-R-KSMH---I--G-PGR--A-FYTTG----EIIG---DIRQAHC
>-.GH.2002.02GH_NKS02.19227
CTRPNN-NT-S-KSIR---I--G-PGQ--A-FYATD----RITG---NIRHAYC
>B.CH.1996.PR113pre_16.10770
CTRPNN-NT-R-KSIH---I--R-PGK--A-FYATG----DIIG---DIRQAHC
>C.MW.1996.S070.6369
CTRPIN-NT-R-RSVR---I--G-PGQ--T-FYATG----GIIG---NIRQAHC
>B.AU.-.NDLPT_B.-
CTRPNN-NT-R-TSIP---M--G-PGR--A-MYATG----DIIG---NIRHAYC
>C.ZA.1998.98ZADu368_Nov_98.2480
CIRPNN-NT-R-KSIR---I--G-PGQ--T-FYATN----AIIG---DIRQAHC
>C.MW.1996.S100.6364
CTRPNN-NT-R-KGVR---I--G-PGQ--T-FYATG----DIIG---DIRQAHC
>D.UG.2000.00UG_E13613M4.3984
CTRPYN-NT-R-QSTH---I--G-PGR--T-LFTTR-----IIG---NIRKAYC
>01_AE.KH.-.KH004.-
CTRPSN-NP-R-TSIT---M--G-PGQ--V-FYRTG----DIIG---DIRKAYC
>B.CH.1997.PR107pre_06.23090
CTRPNN-NT-R-KSIH---I--G-PGR--A-FYTTG----SIIG---DIRQAHC
>D.UG.1997.9FPC4.29451
CTRPFN-NT-R-KGVH---I--G-PGL--A-LYADA----SVIG---DIRQAHC
>A1.UG.1997.368MPc02.29453
CTRPNN-NT-R-KGVH---I--G-PGQ--A-FFAAG----DIIG---NIRQAYC
>C.ZA.2001.01PB17ZA.5884
CTRPSN-NT-R-KSVR---I--G-PGQ--T-FYATG----IIIG---DIRQARC
>B.US.-.7069P_c03.6996
CTRPNN-NT-R-KSIP---M--G-PGR--A-MYATG----DIIG---DIRQAHC
>D.UG.1998.602MPC4.29461
CTRPNN-NT-R-QSTH---I--G-PGR--A-LFTTN-----IIG---DIRQAHC
>B.CH.1998.PR119pre_01.10831
CTRPNN-NT-R-KSIP---I--G-PGR--A-FYATG----EIIG---DIRQAYC
>B.BE.2002.VI2687.16041
CTRPNN-NT-R-KSIN---I--G-PGR--A-FYSTG----AIIG---NIRQAHC
>B.CH.1998.PR119pre_10.10831
CTRPNN-NT-R-KSIH---I--G-PGR--A-FYTTG----EIIG---DIRQAYC
>A.RW.1992.92RW026_A.634
CTRPNN-NT-R-RSIR---I--G-PGQ--A-FYATG----DIIG---NIRQAHC
>B.BE.1994.H0_21_235.16051
CTRPHN-NT-R-KSIH---I--G-PRR--A-FYTTE----EIIR---NIRQAHC
>B.US.2000.WITO.10578
CTRPGN-NT-R-RSIN---I--G-PGR--A-FYATG----AIIG---DIRKAHC
>C.ZA.1989.TV008.13901
CTRPNN-NT-R-KSIR---I--G-PGQ--T-FYATN----DIIG---DIRQAYC
>B.CH.1996.PR114pre_11.12947
CTRPGN-NT-R-RGIH---I--G-PGR--A-FYTTG----EIIG---NIRQAHC
>B.US.1993.93US073.4009
CTRPNN-NT-R-RSIN---I--G-PGR--A-LYATG----EIIG---DIRQAHC
>B.NL.1987.H3_12_6D7.28169
CTRPNN-NT-R-KSIH---V--G-PGK--T-LYATG----DIIG---NIRQAHC
>B.NL.1990.dp22_a9.12937
CTRPNN-NT-R-KSIT---I--G-PGR--A-FYTTG----QIIG---DIRKAYC
>D.UG.1996.32MPC2.29468
CTRPYN-NT-R-QGTH---I--G-PGR--A-YFTT-----RIVG---DIRQAHC
>D.UG.1997.295FPc02.29464
CIRPNN-NT-R-QSTH---I--G-PGQ--A-LYTTQ-----IIG---DIRQAHC
>B.NL.1993.H3_40_10C9.28169
CTRLNN-NT-R-KSIT---L--G-PGR--A-FYATG----DIIG---NIRQAQC
>N.CM.1995.YBF30.588
CTRPGN-NT-G-GQVQ---I--G-PAM--T-FYNIE----KIVG---DIRQAYC
>G.CM.1997.97CM_MP801.20548
CTRPSN-NT-R-KSIS---F--G-PGQ--A-FYATG----DIIG---DIKKAHC
>B.BE.2002.VI2681.16040
CTRPGN-NT-R-KSIH---I--G-PGR--A-FYTTG----SIIG---DIRKAHC
>B.IT.1998.child_B306_month_59_clone_1.27804
CMRPNN-NT-R-KSIH---M--G-PGR--A-FYATG----EIIG---NIRQAHC
>C.MW.1996.S081.6382
CTRPGN-NT-R-KSVR---I--G-PGQ--T-FFATG----EIIG---DIRQAHC
>C.BW.2003.03BW_6364.-
CTRPGN-NT-R-KSMR---I--G-PGQ--T-FYATG----AIIG---DIRQAHC
>A.RW.1988.LTNP8.12262
CTRPNN-NT-R-KSIH---I--G-PGQ--A-LYTT-----DIVG---DIRQAHC
>B.CH.1998.PR111pre_05.23091
CTRPSN-NT-R-KSIT---I--G-PGR--A-FYTTE-----VIG---NIRAAYC
>B.NL.1989.H4_049_7F4.28172
CTRPNN-NT-R-KSIN---I--G-PGR--A-FYTTG----EIIG---NIRQAHC
>01_AE.KH.-.KH024.-
CTRPSN-NT-R-TSIN---I--G-PGQ--V-FYRTG----DIIG---DIRKAYC
>02_AG.CM.2002.02CM_0015BBY.7862
CTRPSN-NT-R-KSVR---I--G-PGQ--T-FYATG----EIIG---DIRQAHC
>A.RW.1988.LSP5.-
CIRPNN-NT-R-KSVP---I--G-PGR--A-FYATG----DIVG---DIRQAHC
>D.UG.2000.00UG_D26830M4.14289
CTRPGN-NT-R-QSIH---L--G-PGQ--A-LWTAT----DIIG---NIRQAHC
>B.BE.1996.R21_08_472.16056
CTRPND-NT-R-RSIS---L--G-PGR--A-YYATG----DIIG---DIRQAHC
>C.ZA.2000.00ZATM32.12332
CTRPNN-NT-R-KSMR---I--G-PGQ--T-FFATG----EIIG---DIRQAHC
>C.MW.1996.C011.6149
CTRPNN-NT-R-KSIR---I--G-PGQ--T-FYATG----GIIG---NIREAHC
>B.CH.1997.PR120pre_02.23580
CTRPSN-NT-R-KSIT---I--G-PGR--A-FYATG----DIIG---DIRKAHC
>C.ZA.1998.TV002.909
CTRPGN-NT-R-KSVR---I--G-PGQ--A-FYATG----DIIG---DIRQAHC
>C.ZA.2001.01PB27ZA.5888
CTRPGN-NT-R-KSVR---I--G-PGQ--A-FYATG----AIIG---DIRQAHC
>B.US.-.Pat2_1_8.11101
CIRPNN-NT-K-RSIH---L--G-LGR--R-FYTTE-----IVG---DIRKAYC
>B.US.1997.9076_08_C14.16109
CTRPSN-NT-R-KGIH---I--G-PGR--A-FYAT-----DIIG---EIRQAHC
>B.IT.1997.child_B306_month_40_clone_5.27804
CIRPSN-NT-R-KSIP---M--G-PGR--A-FYATG----DITG---NIRQAHC
>C.ZA.2005.05ZAFV23.-
CTRPGN-NT-R-KSVR---I--G-PGQ--V-FYATG----DIIG---DIRQAHC
>02_AG.CM.2002.02CM_1970LE.7863
CVRPGN-NT-I-RSIR---I--G-PGQ--S-FHGTG----SIVG---DIRQAHC
>A1.UG.1998.120FIc09.29457
CTRPNN-NT-R-ESIH---I--G-PGQ--A-FYATG----EIIG---DIRQAHC
>B.US.-.Pat1_2_4.11100
CTRPSN-NT-R-KSIP---M--G-PGR--A-FYTTG----EIIG---NIRQAHC
>B.BE.-.VI943_4.21143
CTRPSN-NT-R-KGIH---I--G-PGR--A-FYATE----EITG---DIRQAHC
>B.BE.1995.H10_21_247.16051
CTRPNN-NT-R-KSIH---I--G-PGR--A-FYTTG----GIIG---KIRQAHC
>B.NL.1996.H4_137_2B4.28172
CTRPTN-NT-R-KSIH---I--G-PGR--A-FYATG----DIIG---NIRQAHC
>B.TT.2001.TT103C_2E1.13492
CTRPNN-NT-R-RSIH---L--G-PGA--A-FI-TG----EIIG---DIRQAYC
>B.NL.1985.ACH490_28roa1.13826
CTRPNN-NT-R-KSIH---L--G-PGR--A-FYTTG----GIVG---NIRQAHC
>D.UG.1993.082.10156
CARPYN-NT-R-QGTH---I--G-PGQ--A-YFTT-----NIVG---DIRQAHC
>B.CH.1996.PR114pre_15.12947
CTRPNN-NT-R-RNIH---I--G-PGK--A-IYTTG----EIIG---DIRQAHC
>B.NL.1984.ACH490_23roA3.13826
CIRPSN-NT-R-TSIH---L--G-PGQ--A-VYATG----EIIG---NIRQAHC
>B.AU.-.NDRO.-
CTRPNN-NT-R-KRIR---I--G-PGR--A-FYTTG----AIIG---DIRQAHC
>U.ZA.1999.99CM4ZA.2469
CIRPNN-NT-R-QSIR---F--G-PGQ--V-FFGTD-----VIG---DIRQAHC
>B.US.-.7069C_c02.6996
CTRPNN-NT-R-KSIP---I--G-PGR--A-MYATG----DIIG---DIRQAHC
>C.IN.1993.93IN904.6
CTRPNN-NT-R-KSIR---I--G-PGQ--T-FYATG----EIIG---DIRQAHC
>D.UG.1997.9MIC5.29463
CTRPSN-NT-R-QGVH---I--G-PGI--A-LYT------EMIG---DIRQAHC
>B.SE.-.1865_49_8.19519
CIRPNN-NT-I-KSIH---I--G-PGR--A-FYTTG----QIIG---NIRQAHC
>B.BE.1995.C11_09_432.16050
CTRPNN-NT-R-KGIH---I--G-PGR--A-SYTTG----EIIG---DIRKAHC
>O.FR.1990.BCF02.13870
CQRPGH-QT-V-QEIR---I--G-PMA----WYSMG----LAAGNGSESRRAYC
>B.BE.1995.I10_01_274.16052
CTRPNN-NT-R-RSIH---I--A-PGS--T-FFATG----DIIG---DIRQAHC
>A.CM.1999.99CMLB4.3063
CIIPNN-NT-R-KSIH---I--G-PGQ--A-FYARG----DIIG---DIRQAHC
>A1.UG.1999.601FIC3.29445
CTRPNN-NT-R-TSVR---I--G-PGQ--A-FYAT-----DIIG---NIRKAFC
>B.NL.1991.H3_28_5E1.28169
CIRYNN-NT-R-KSIP---L--G-PGR--A-FYATG----DIIG---NIRQAQC
>B.IT.1998.child_B306_month_59_clone_5.27804
CIRPNN-NT-M-KSIH---M--G-PGR--A-FYATG----EIIG---NIRQAHC
>C.ZA.2001.01PB2ZA.5879
CTRPGN-NT-R-KGIW---I--G-PGQ--A-FYATG----DIIG---DIRQAHC
>B.BE.1994.Q0_80_471.16055
CIRPNN-NT-R-KGIH---L--G-PGG--A-LYATG----GIIG---AIRQAYC
>C.ZA.2005.05ZAFV5.-
CTRPNN-NT-R-KSVR---I--G-PGQ--T-FYATG----EIIG---NIRQAHC
>B.US.1992.301714N.14360
CIRPNN-NT-R-RSIH---M--G-PGR--A-FYATG----DIIG---DIRQAHC
>B.US.-.patient_WC45.-
CTRPHN-NT-R-KGIH---I--G-PGR--A-FYTAE----KIVG---DIRQAHC
>B.NL.1986.ACH0039_23e4.117
CTRPNN-NT-R-KSIS---I--G-PGR--A-FYATG----DIIG---DIRQAHC
>B.BE.2002.VI2622.16032
CTRPNN-NT-R-KGIH---M--G-PGR--A-YYATG----DIIG---NIRQAHC
>B.TT.-.SC24-QH0515c.1.13506
CTRPNN-NT-R-KSIH---I--E-AGK--A-LY-TG----EIIG---DIRQAHC
>01_AE.JP.1996.NH2_II_a6.715
CTRPSN-NT-R-TSIT---I--G-PGQ--V-WYRTG----DIIG---DIRKAYC
>A.RW.1992.92RW025_1gCR.609
CVRPNN-NT-R-TSVR---I--G-PGQ--T-FYATG----EIIG---DIRRAFC
>B.NL.1992.H2_43_5C8.28170
CTRPNN-NT-R-KGIH---I--G-PGR--A-FYATG----DIIG---NIRQAHC
>C.BW.2003.03BW_1042.-
CTRPGN-NT-R-QSIR---I--G-PGQ--T-FYATG----EVIG---DIRQAHC
>B.BE.2002.VI2626.16033
CTRPNN-NT-R-KSIT---L--T-PGR--A-FYATG----DIIG---DIRQAHC
>B.SE.-.2282_10_2.19521
CTRPDN-NT-R-KSIH---I--G-PGR--A-FYTTG----GIIG---DIRQAHC
>B.AU.-.NDLFC_2.-
CTRPNN-NT-R-TSIP---I--G-PGR--A-IYATG----DIIG---NIRQAYC
>B.SE.-.1865_49_2.19519
CTRPNN-NT-I-KSIH---I--G-PGR--A-FYTTG----QIIG---DIRQAHC
>B.SE.-.J1228.773
CTRPNN-NT-R-KSIH---I--G-PGR--A-FYTTG----DIIG---DIRQAHC
>B.BR.1992.92BR026.660
CTRPNN-NT-R-KSIT---I--G-PGR--A-FYATG----EIIG---DIRQAHC
>B.BR.1992.92BR024.659
CTRPNN-NT-R-KSIH---L--G-WGR--A-FYATG----EIVG---DIRQAHC
>B.NL.1989.H3_20_8F3.28169
CTRPHN-NT-R-RSIH---M--G-PGK--T-FYATG----DIIG---DIRQAHC
>B.TT.1996.SC02C_3D9.13482
CTRPNN-NT-R-KSIH---I--G-PGR--A-FY-TG----EIIG---DIRQAHC
>B.US.-.7047P_c05.6968
CTRPNN-NT-R-RSIH---M--G-PGS--V-LYATG----EIIG---DIRQAHC
>C.MW.1996.S147.6371
CTRPNN-NT-R-KSVR---I--G-PGQ--T-FYATG----SIIG---DIRQAHC
>C.MW.1996.S077.6387
CTRPGN-NT-R-KSIR---I--G-PGQ--T-FYATN----DIIG---DIRSAHC
>C.TZ.2001.A125.7083
CVRPGN-NT-R-KSVR---I--G-PGQ--T-FYATG----DIIG---DIRQAHC
>D.UG.1997.295FPc04.29464
CTRPNN-NT-R-QSTH---I--G-PGQ--A-LYTTQ-----IIG---DIRQAHC
>B.US.-.patient_WC44.-
CTRPNN-NT-R-KGIY---I--G-PGR--R-FYAAR----KIIG---DIRQAHC
>A1.UG.1998.120FIc01.29457
CTRPNN-NT-R-ESIH---I--G-PGQ--A-FYATG----EIIG---NIRQAHC
>B.US.1999.12008_09_B33.16108
CTRPSN-NT-R-RSIN---I--G-PGK--A-FYATG----EIIG---NIRQAHC
>B.US.1992.21v16pc1065.23094
CERPGN-NT-S-KGIH---I--G-PGR--A-FYATV----NIIG---DIRKAHC
>B.SE.-.LN_4_PBMC.13613
CIRPNN-NT-R-KSIP---M--G-PGR--A-FYATG----DIIG---DIRQAHC
>D.UG.1998.98UG57128.3961
CTRPSN-NT-R-KGVH---I--G-PGQ--A-IYSTG----QIIG---DIRKAHC
>C.MW.1996.S051.6348
CIRPNN-NT-R-KSVR---I--G-PGQ--T-FYAT-----EIIG---EIRQAHC
>B.AU.-.EDROC_1.-
CIRPNN-NT-R-KSIH---V--G-PGK--A-FYATG----DIIG---DIRQAYC
>AG.CM.1999.99CMBD4.3058
CTRPNN-NT-R-KSVR---I--G-PGQ--T-FYATG----EVIG---DIRQAHC
>B.BE.1995.U11_127_522.16058
CTRPNN-NT-R-KGIH---M--G-PGA--V-FYATG----QIIG---DIRKAHC
>C.ZA.1998.TV009.913
CTRPGN-NT-R-QSIR---I--G-PGQ--T-FYATG----DIIG---DIRQAHC
>B.NL.1990.dp18_e4b.12937
CTRPNN-NT-R-KSIT---I--G-PGR--A-FYTTG----QIIG---DIRQAYC
>B.BR.1992.92BR004.656
CTRPGN-NT-R-KGIP---I--G-PGG--S-FYATE----RIIG---DIRQAHC
>D.UG.1997.108MIc01.29444
CTRPNN-NT-R-KSIH---L--G-PGQ--A-FYTTK-----IIG---DIRQAYC
>B.BE.1995.T0_26_247.16057
CTRPSN-NT-R-KGIH---I--G-PGR--A-FYATG----EIIG---NIRQAHC
>C.BW.2003.03BW_4482.-
CTRPAN-NT-R-KSVR---I--G-PGQ--T-FYATG----AIIG---DIRQAHC
>F1.RU.-.RU23.-
CTRPNN-NT-R-KSIH---F--G-PGQ--A-FYATG----EIIG---DIRKAYC
>-.GH.2002.02GH_NT34.19245
CTRPNN-NT-R-TSVR---I--G-PGQ--T-FYGTG----DIIG---NIRQAHC
>C.BW.2003.03BW_6063.-
CVRPNN-NT-R-KSMR---I--G-PGQ--T-FYATG----EIIG---DIRQAHC
>B.AU.-.EDLFC_1.-
CIRPNN-NT-R-KSIH---M--G-PGK--A-FYATG----DMIG---DIRQAYC
>C.ZA.1998.TV007.912
CTRPNN-NT-R-RSIR---I--G-PGQ--A-FYATG----DIIG---DIRQAHC
>C.BR.2003.RS016.-
CTRPNN-NT-R-KSIR---I--G-PGQ--T-FYATR----GIIG---DIREAHC
>C.TZ.-.TZ5.-
CTRPNN-NT-R-KSIR---I--G-PGQ--V-FYATG----DIIG---DIRQAHC
>B.NL.1986.ACH490_33a2.13826
CTRPNN-NT-R-KGIH---L--G-PGR--A-FYATG----EIIG---NIRQAYC
>B.AU.-.NDRPT_A.-
CTRPNN-NT-R-TSIH---M--G-PGR--A-LYATG----DIIG---DIRHAYC
>B.GB.1997.CW012.1113
CTRLNN-NT-R-KSIH---M--G-PGR--A-FFATG----EIIG---DIRQAHC
>01_AE.CH.1998.PR103pre_01.10827
CIRPFE-NT-R-TSVR---I--G-PGQ--V-FYKTG----DIIG---DIRSAFC
>B.BR.1992.92BR028_8.661
CTRPNN-NT-R-KSIH---M--G-WGR--T-FYATG----EIIG---DIRQAHC
>B.SE.-.8616_2_5.24082
CIRPNN-NT-R-QGIH---I--G-PGR--A-LYTT-----NIIG---NIRQAHC
>C.ZA.1999.99ZACOT2.12307
CVRPNN-NT-R-KSIR---I--G-PGQ--T-FYATG----DIIG---NIRQAHC
>B.SE.-.2282_10_6.19521
CTGPNN-NT-R-KSIH---I--G-PGR--A-FYTTG----GIIG---DIRQAHC
>A1.UG.1999.601MPC21.29456
CTRPNN-NT-R-TSVR---I--G-PGQ--A-FYAT-----DIIG---NIRKAYC
>C.ZA.1999.99ZASW35.15095
CARPNN-NT-R-TSVR---I--G-PGQ--A-FYATN----DIIG---KIRQAHC
>C.ZA.1999.99ZASW26.8569
CTRPSN-NT-R-TSVR---I--G-PGQ--T-FFATN----DVIG---DIRQAHC
>B.US.-.patient_WC52.-
CTRPNN-NT-S-KGIH---M--G-PGK--A-FYATG----KIIG---DIRQAHC
>B.BE.-.VI968_3.21144
CIRPNN-NT-R-RSIH---I--G-PGR--A-FYTT-----DIIG---NIRQAHC
>B.TT.-.SC24-QH0648c.1.13506
CTRPNN-NT-R-KSIH---I--G-AGK--A-LY-TG----EIIG---DIRQAHC
>C.ZA.1999.99ZACOT6.12308
CTRPNN-NT-R-RSIR---I--G-PGQ--T-FYATG----DIIG---DIRQAHC
>A1.SE.1994.SE7535.62
CTRPNN-NT-R-TSVP---I--G-PGK--V-FYATG----EIIG---DIRQAHC
>C.MW.1996.S018.6351
CVRPNN-NT-R-KSIR---I--G-PGQ--T-FYAN-----DIIG---DIRQAHC
>B.CH.1996.PR114pre_05.12947
CTRPNN-NT-R-RGIH---I--G-PGR--A-FYTTG----EIIG---DIRQAYC
>B.US.-.Pat2_1_12.11101
CVRPNN-NT-R-RSIH---I--G-LGR--R-FYTT-----EIVG---DIRKAYC
>B.ZA.1998.TV017.1104
CTRPNN-NT-R-KSIP---I--G-PGR--A-FYTTG----DIIG---DIRQAHC
>C.ET.-.E3350.-
CTRPSN-NT-R-KSMR---I--G-PGQ--T-FYATG----DIIG---DIRQAHC
>B.US.2005.WICU_C1.13496
CTRLSN-NT-R-KGVH---L--G-PGS--A-MYATG----EIIG---DIRQAHC
>B.ES.-.603.11185
CIRPNN-NT-R-KSIH---I--G-PGR--A-FYAAG----DIIG---DIRQAHC
>D.UG.2001.605MPC1.29460
CTRPYN-NT-R-QSTH---I--G-PGQ--A-LYTTH-----VIG---NIRQAYC
>C.ZA.2000.TM20_5.27877
CTRPNN-NT-R-TSTR---I--G-PGQ--A-FYATG----DIIG---DIRQAHC
>B.BR.1992.92BR021_Hpi.8563
CTRPNN-NT-R-KSIH---M--G-WGR--A-FYATG----DIIG---DIRQAHC
>B.SE.-.J10273.774
CTRPNN-NT-R-KSIN---M--G-QGR--A-WYTTG----QIIG---DIRQAHC
>C.ZA.2000.00ZATM24.12324
CTRPGN-NT-R-KSVR---I--G-PGQ--T-FFATG----DIIG---NIRLAHC
>02_AG.GH.1997.97GHAG1.24045
CTRPNN-NT-R-KSVR---I--G-PGQ--T-FYATG----DIIG---DIRQAHC
>A1.CM.2000.00CMNYU1818.14496
CIRPNN-NT-R-RSVR---I--G-PGQ--S-FYTT-----DIIG---DIRQAHC
>B.NL.1985.ACH490_30rod1.13826
CTRPNN-NT-R-KGIH---L--G-PGR--A-FYATG----GIVG---DIRQAHC
>C.ZA.1998.ZA_Du123.23589
CIRPNN-NT-R-KSIR---I--G-PGQ--T-FYATN----DIIG---DIRQAHC
>O.CM.1993.CA9.357
CERPGN-HT-V-QEIR---I--G-PLA----WYSMG-IEKNSKN---SSRLAYC
>D.UG.1997.338MPc01.29448
CTRPSN-NT-R-QSTH---I--G-PGQ--A-LFTTN-----VIG---NIRQAHC
>D.UG.1997.183FIc13.29459
CIRPNN-NT-R-QSIH---I--G-PGQ--A-LYTTR-----VIG---DIRQAHC
>B.NL.1985.H2_5_12E1.28170
CTRPNN-NT-R-KSIH---I--G-PGR--A-FYTTG----EIIG---EIRQAHC
>B.BE.1994.H0_05_230.16051
CTRPNN-NT-G-KSIS---I--G-PGR--A-FYTTG----EIIG---EIRQAYC
>C.ET.2002.02ET_14.10755
CTRPNN-NT-R-RSIR---I--G-PGQ--T-FYATG----EIIG---DIRQAHC
>D.UG.1997.108MIc14.29444
CTWPNN-NT-R-KSIH---L--G-PGQ--A-FYTT-----KIIG---DIRQAYC
>B.US.-.patient_WC8.-
CTRPNN-NT-R-QGIN---I--G-PGR--A-FYTTG----EVIG---DIRQAHC
>B.BE.2002.VI2673.16037
CTRPNN-NT-R-RSIT---I--G-PGR--A-FYATG----DIIG---DIRQAHC
>B.NL.1985.ACH0039_18a9.117
CTRPNN-NT-R-RSIS---I--G-PGR--A-FYTTG----EIIG---NIRQAHC
>B.CH.1998.PR119pre_02.10831
CTRPSN-NT-R-KSIP---I--G-PGR--A-FYATG----EIIG---DIRQAHC
>C.MW.1996.S180.6388
CTRPGN-NT-R-TSIR---I--G-PGQ--T-FFAN-----NIIG---DIRQAHC
>C.MW.1996.S080.6370
CVRPNN-NT-R-RSVR---I--G-PGQ--T-FYATG----DIIG---DIRQAHC
>B.CH.1997.PR127pre_11.10835
CTRPNN-NT-R-RSIH---M--G-PGR--A-FYTTG----EIVG---DIRQAYC
>B.US.-.Pat1_5_4.11100
CTRPNN-NT-R-KSIH---I--G-PGR--A-FYTTG----EIIG---DIKQAHC
>BF1.BR.1990.BZ162A.2970
CTRPNN-NT-R-KSIH---I--G-PGR--A-LYATG----DIIG---DIRKAHC
>B.US.-.patient_WCM19.-
CTRPSN-NT-R-RGIH---I--G-PGR--A-FYATG----EIIG---DIRQAHC
>B.US.2001.APV_13.24058
CTRPSN-NT-R-KGIH---I--G-PGR--A-FYTTG----DIIG---DIRQAHC
>C.MW.1996.S116.6368
CIRPGN-NT-R-KGMR---I--G-PGQ--T-FYATG----DIIG---DIRQAHC
>B.US.-.Pat1_5_8.11100
CTRPSN-NT-R-KSIP---I--G-PGR--A-FYATG----EITG---DIRQAHC
>B.CH.-.NAB08_pre_cl_11_1.23092
CTRPNN-NT-R-RSIS---I--G-PGR--A-FYATG----EVIG---DIRQAHC
>C.MW.1996.S031.6375
CTRPNN-NT-R-KSIR---I--G-PGQ--T-FYAN-----DIIG---DIRQAHC
>B.BE.1999.T49_24_434.16057
CIRPNN-NT-R-KGIH---I--G-PGR--A-FYATG----ATIG---NIRQARC
>B.SE.-.624_2_8.24081
CTRPNN-NT-R-KSIH---I--G-PGR--A-FYATG----DIVG---DIRQAHC
>B.US.2002.APV_16.24061
CTRPGN-NT-R-KSIH---I--A-PGR--A-FYATG----DIIG---DIRQAHC
>C.ZA.1997.97ZAPET60.12310
CTRPNN-NT-R-KSIR---I--G-PGQ--A-FYATN----DIIG---DIRQAHC
>C.ZA.2002.02ZARP6.12315
CTRPGN-NT-R-KSVR---I--G-PGQ--T-FYATG----EIIG---DIRRAHC
>B.US.1985.Bal.323
CTRPNN-NT-R-KSIH---I--G-PGR--A-LYTTG----KIIG---DIRQAHC
>D.UG.1999.99UG_A07412M1.3975
CIRPNN-NT-R-KGIR---I--G-PGQ--A-LYTTD-----IIG---NIRQAHC
>B.CH.1996.PR117pre_03.10830
CTRPNN-NT-R-RSIT---I--G-PGR--A-FYATD-----IIG---DIRQAHC
>G.CM.1999.99CMLB6.3070
CTRPNN-NT-R-KSIT---L--G-PGQ--A-FYATG----AIIG---NIRQAHC
>C.ZA.1999.DU172.2847
CTRPSN-NT-R-KSVR---I--G-PGQ--T-FFATG----DIIG---DIRQAHC
>01_AE.TH.1992.92TH022_1gER.649
CTRPSN-NT-R-TSIT---I--G-PGQ--V-FYRTG----DIIG---DIRRAYC
>B.US.-.7047C_c35.6968
CTRPNN-NT-R-KSIH---M--G-PGS--V-WYATG----EIIG---DIRQAHC
>B.SE.-.1865_55_8.19519
CTRPNN-NT-V-KSIH---I--G-PGR--A-FYTTG----QIIG---NIRQAHC
>C.BW.2003.03BW_1054.-
CTRPGN-NT-R-KSIR---I--G-PGQ--A-FYATG----DIIG---DIRKAHC
>A1.UG.1998.120MPC12.29462
CTRPGN-NT-R-KGIH---I--G-PGQ--A-FYATG----AIIG---DIRQAHC
>C.MW.1996.S174.6349
CVRPNN-NT-R-KSVR---I--G-PGQ--T-FYATG----DIIG---DIRQAHC
>A.RW.1988.LSP4.-
CTRPNN-NT-R-TSVH---I--G-PGQ--A-FYATG----DIIG---DIRQAHC
>C.ZA.1998.TV018.914
CTRPNN-NT-R-RSMR---I--R-PGQ--T-FYATG----EIIG---DIRQAYC
>B.CH.1997.PR124pre_02.10834
CIRPNN-NT-R-KSIN---I--G-PGR--A-FYATG----DIIG---DIRQAHC
>B.US.2000.PRB958_06_TB1.27231
CTRPNN-NT-R-KGIH---I--G-PGK--T-LYATG----EIIG---DIRQAHC
>B.US.1998.9020_20_TB1.27225
CSRPNN-NT-R-RSIH---I--G-PGR--A-FYATG----DITG---DIRKAHC
>B.US.1998.1056_10_TA11.10048
CTRPGN-NT-R-KSIT---I--G-PGR--A-FYATG----DIIG---DIRQAHC
>01_AE.CH.1998.PR103pre_03.10827
CIRPFE-NT-R-TSVR---I--G-PGQ--V-FYKTG----DIIG---DTRSAYC
>B.BE.1995.I10_25_300.16052
CTRPNN-NT-R-KSIP---I--G-PGS--A-FYATG----EIIG---DIRQAHC
>01_AE.JP.1996.NH2_II_B16.715
CTRPSN-NT-R-TSVT---I--G-PGQ--V-WYRTG----DIIG---DIRQAYC
>B.US.-.Pat1_5_2.11100
CTRPSN-NT-R-KSIP---M--G-PGK--A-FYATG----DITG---DIRKAHC
>B.TH.1996.96TH_NP1538.9687
CTRPNN-NT-R-KSIQ---L--G-PGR--A-WYTTG----QIIG---DIRQAHC
>B.SE.-.2282_24_5.19521
CTRPNN-NT-R-KSIH---I--G-PGR--A-FYTTG----GIIG---DIRQAHC
>A1.UG.1997.368MPc07.29453
CTRPNN-NT-R-KGVH---I--G-PGQ--A-FFATG----DIIG---DIRQAYC
>B.SE.-.5714_1_1.24084
CTRPNN-NT-R-KGIH---I--G-PGR--A-FYATG----DIIG---DIRQAHC
>C.MW.1996.S158.14724
CTRPNN-NT-R-QSMR---I--G-PGQ--T-FYATG----DIIG---NIRQAHC
>C.BW.2003.03BW_6270.-
CTRPGN-NT-R-KGIG---I--G-PGQ--T-FYAPR----GIIG---DIRQAHC
>B.NL.1984.ACH490_23roB2.13826
CTRPNN-NT-R-KSIH---L--G-PGR--A-FFTTG----EIIG---NIRQAYC
>A1.CM.2000.00CMNYU340.1982
CVRPNN-NT-R-KSVR---I--G-PGQ--A-FYATG----DIIG---DIRKAYC
>01_AE.TH.1992.005.664
CTRPSN-NT-R-TSIP---I--G-PGQ--V-FYRTG----DIIG---DIRKAYC
>C.ZA.2002.02ZARP4.12314
CTRPNN-NT-R-KSIR---I--G-PGQ--T-FYATN----EIIG---DIRQAHC
>B.BE.1994.U0_122_517.16058
CTRPNN-NT-R-KGIH---M--G-PGK--V-FYATG----QIIG---DIRQAHC
>C.ZA.2005.05ZAFV22.-
CTRPNN-NT-R-RSIR---I--G-PGQ--T-FY-TN----DIIG---DIRQAYC
>B.NL.1996.H4_137_2G1.28172
CTRPNN-NT-R-KSIH---I--G-PGR--A-FYATG----EIVG---NIRQAHC
>B.TT.1996.SC02C_3F2.13482
CTRPNN-NT-R-KSIS---I--G-PGR--A-FY-TG----EIIG---DIRQAHC
>B.US.-.Pat1_4_6.11100
CTRPNN-NT-R-KSIH---I--G-PGR--A-FYTTG----EIIG---NIRQAHC
>C.ZA.1998.98ZA502.4004
CTRPHN-NT-R-KSVR---I--G-PGQ--A-FYATG----DIIG---NIRQAHC
>B.TT.1995.SC42.15372
CTRPNN-NT-R-KGIT---I--G-PGR--V-FY-TG----EIVG---DIRQVHC
>B.SE.-.J5404.774
CTRPNN-NT-R-KSIN---M--G-PGR--A-WYTTG----QIIG---DIRQAHC
>B.US.1997.9015_07_A1.23543
CTRPGN-NT-R-KSIH---I--A-PGR--A-FYTTG----DIIG---DIRQAHC
>B.US.1996.62615_03_p4.27223
CTRPNN-NT-R-KSIH---I--G-PGG--A-FYAAG----GIIG---NIRQAHC
>A1.TZ.-.TZ13.-
CIRPNN-NT-R-KSVR---I--G-PGQ--A-FYATG----DIIG---DIRQAHC
>11_cpx.CM.2001.01CMNYU5346.5163
CTRPNN-NT-R-KSIR---I--G-PGQ--A-LYATG----AIIG---NIRQAHC
>C.ZA.1998.TV008A.13901
CTRPNN-NT-R-KSIR---I--G-PGQ--T-FFATN----DIIG---DIRQAYC
>AC.ET.1991.E3099.699
CTRPNN-NT-K-KSMR---I--G-PGQ--T-FYATG----DIIG---DIRQAHC
>A1.UG.1998.120MPC10.29462
CTRPGN-NT-R-KSIH---I--G-PGQ--A-FYATG----AIIG---DIRQAHC
>B.NL.1990.H5_25_7H6.28171
CTRPNN-NT-R-RSIH---I--G-PGR--A-FYATG----DIIG---NIRQAHC
>C.BR.1992.BR025-a.586
CTRPNN-NT-R-KSIR---I--G-PGQ--A-FYATG----EIIG---DIRQAHC
>A.RW.1992.92RW016_A.632
CIRPNN-NT-R-KSVP---I--G-PGR--A-FYATG----DIIG---NIRQAHC
>B.US.-.patient_WCM4.-
CTRPNN-NT-R-RSIN---I--G-PGR--A-FYTTG----EIIG---DIRQAHC
>B.BE.1996.Q22_28_344.16055
CTRSNN-NT-R-KGIH---M--G-PGR--A-FYATG----NIIG---DIRQAYC
>B.BE.1989.VI318.16043
CTRPNN-NT-R-RSIN---I--G-PGR--A-FYATG----EIIG---DIRQAYC
>A1.KE.2000.KSM4030.4255
CTRPSN-NT-R-KSVR---I--G-PGQ--V-FYAT-----DIIG---NIRQAHC
>B.BE.1996.I22_10_287.16052
CTRPNN-NT-R-RGIH---I--A-PGS--A-FYATG----EIIG---DIRQAHC
>C.ZA.2000.00ZATM22.12326
CIRPGN-NT-S-KSIR---I--G-PGQ--T-FYATG----DVIG---NIRQAHC
>G.CM.2000.00CMNYU786.14494
CTRPGN-NT-R-KGIG---I--G-PGQ--M-FYATG----SITG---DIRQAHC
>B.US.-.7047P_c03.6968
CTRPNN-NT-R-KSIH---M--G-PGS--V-LYATG----EIIG---DIRQAHC
>B.US.2000.RHPA.23540
CTRHNN-NT-R-KSIN---I--G-PGR--A-FYATG----KIIG---DIRQAHC
>G.CM.1999.99CM_MP1287.20503
CIRPGN-NT-R-KSIR---I--G-PGQ--A-FFATG----AIIG---NIRQAHC
>B.BR.1992.92BR021_Gpi.8563
CTRPNN-NT-R-KGIH---M--G-WGR--A-FYATG----EIIG---NIRQAHC
>B.NL.1991.H3_28_5B12.28169
CTRYNN-NT-R-RSIH---M--G-PGR--T-FYATG----DIIG---DIRQAQC
>A.CM.1999.99CMLB26.3062
CIRPNN-NT-R-KGIH---I--G-PGQ--A-FYARG----DIIG---NIRHAFC
>B.CH.1996.PR114pre_01.12947
CTRPGN-NT-R-RGIH---I--G-PGR--A-FYTTG----EIIG---DIRQAHC
>B.CH.1997.PR127pre_13.10835
CTRPSN-NT-R-KSIH---M--G-PGR--A-FYTTG----EIIG---DIRQTHC
>A.UG.1992.92UG031_7.646
CIRPNN-NT-R-KSVR---I--G-PGQ--A-FYATG----DIIG---NIRQAHC
>01_AE.CH.1998.PR103pre_16.10827
CTRPCN-NT-R-TSVR---I--G-PGQ--V-FYKTG----DIIG---DIRSAYC
>B.CH.1996.PR117pre_01.10830
CTRPNN-NT-R-RSIT---I--G-PGG--A-FYAT-----DIIG---DIRQAHC
>C.ZA.2000.00ZATM28.12334
CIRPQN-NT-V-KSVR---I--G-PGQ--T-FYTTG----QVVG---DIRKAHC
>B.NL.1997.H3_110_8D3.28169
CTRLNN-NT-R-KSIT---F--G-PGR--A-FYATG----DIIG---NIRQAQC
>B.CH.1996.PR117pre_10.10830
CTRPNN-NT-R-RSIT---I--G-PGR--A-FYAT-----DIIG---DIRQAQC
>H.CM.2001.01CMNYU5821.5152
CTRPNN-NT-R-TGVH---I--G-PGR--A-FYATG----DIIG---DIRQAHC
>B.US.-.7069C_c07.6996
CTRPNN-NT-R-KSIH---M--G-PGR--A-MYATG----DIIG---DIRQAHC
>B.TH.1992.92TH014C_1gER.42
CTRPNN-NT-R-KSIH---L--G-PGR--A-WYTTG----QIIG---DIRQAHC
>C.MW.1996.S148.14719
CTRPIN-NT-R-WSVR---I--G-PGQ--T-FYATG----DIIG---DIRQAHC
>B.US.-.patient_WC43.-
CTRPNN-NT-R-KAIH---L--G-PGR--A-FYTTG----GIIG---DIRQAHC
>02A.CM.1997.97CM_MP570.11172
CIRPNN-NT-R-ESVR---I--G-PGQ--T-FYATG----EIIG---DIRQAHC
>-.GH.2002.02GH_NT22.19250
CTRPNN-NT-R-KGIP---I--G-PGQ--A-FY-TN----TIVG---DIRLAYC
>C.ZA.2000.00ZATM26.12330
CIRPGN-NT-R-RSVR---I--G-PGQ--T-FFATG----DIIG---DIRQAHC
>B.US.1998.1058_11_B11.13508
CIRPNN-NT-R-KRIT---M--G-PGK--V-YYTTG----QIIG---DIRQAHC
>B.US.1992.21v17px298.23094
CERPGN-NT-S-KGIH---I--G-PGR--A-FYATE----NIVG---DIRKAHC
>B.NL.1991.H3_28_5B10.28169
CTRPHN-NT-R-KSIH---L--G-PGR--A-FYATG----DVIG---NIRQAHC
>B.US.-.patient_WCM26.-
CTRPNN-NT-R-KSIP---M--G-PGR--A-FYTTG----EIIG---DIRQAHC
>B.US.2004.APV_20.24064
CTRPNN-NT-R-RSIP---I--G-PGR--A-FYATD-----IIG---DIRQAHC
>C.MW.1996.S036.6356
CTRPGN-NT-R-KSVR---I--G-PGQ--T-FYATG----EIIG---DIRQAHC
>B.NL.1987.H1_15_3A7.28173
CTRPNN-NT-R-KSIH---I--G-PGR--A-FYATG----EIIG---DIRQAYC
>B.CH.1997.PR101pre_01.10826
CIRPHN-NT-R-KSIP---I--G-PGR--A-FYTTG----EIIG---DIRQAHC
>B.BE.1996.R21_01_465.16056
CTRPNN-NT-R-RSIS---L--G-PGR--A-YYATG----DIIG---NIRQAHC
>D.UG.1992.92UG005_exp.640
CTRPYN-NT-R-KGIH---I--G-PGR--A-YYTT-----NIVG---NIRQAHC
>B.SE.-.J624.24081
CTRPNN-NT-R-KSIH---I--G-PGR--A-LYATG----DIVG---DIRQAHC
>C.MW.1996.C109.6352
CTRPNN-NT-R-KSIR---I--G-PGQ--T-FYATG----VIIG---DIRQAHC
>B.GB.-.UK1BR_30.13898
CSRPNN-NT-R-KSIP---M--G-PGK--A-FYATG----DIIG---DIRQAHC
>A.RW.1992.92RW024_B.13873
CTRPNN-NT-R-TSVR---I--G-PGQ--T-FYATG----DIIG---DIRRAYC
>B.BE.-.VI943_3.21143
CTRPSN-NT-R-KGIH---I--G-PGR--A-FYATG----EIIG---DIRQAHC
>02_AG.CM.2001.01CM_1475MV.9934
CARTGN-NT-R-TSIR---I--G-PGQ--A-FFATG----EVIR---DIRLAYC
>B.US.-.Pat1_8_8.11100
CTRPSN-NT-R-KSIH---I--G-PGR--A-FYTTG----EIIG---DIRQAHC
>C.ZA.1999.DU422.2479
CTRPNN-NT-R-KSVR---I--G-PGQ--T-FYATG----EIIG---DIREAHC
>A1.KE.1994.Q842-d16.1121
CTRLNN-NT-R-KSIH---I--G-PGQ--A-FYTTG----DIIG---DIRQAHC
>C.BW.2003.03BW_1081.-
CIRPGI-NK-R-KRIR---I--G-LRY--A-FFATD----NRIG------KAHC
>A2.KE.1994.Q45D6.678
CTRPNN-NT-R-RSIH---F--G-PGQ--A-FY-TN----NIIG---DIKQAHC
>C.BW.2003.03BW_1103.-
CIRPGN-NT-R-KSVR---I--G-PGQ--A-FYATG----DIIG---DIRKAHC
>A.CM.1997.97CM_MP582.20529
CTRPNN-NT-R-KSVH---I--A-PGQ--A-FYATG----AIIG---DIRRAYC
>B.TT.2001.TT103C_2E4.13492
CTRPNN-NT-R-RSIP---L--G-PGA--A-FF-TG----EIIG---DIRQAYC
>B.BE.1995.H10_08_242.16051
CTRPSN-NT-R-KSIH---I--G-PGR--A-FYTTG----EIIG---NIRQAHC
>B.US.-.patient_WC51.-
CTRPNN-HT-R-KRMT---L--G-PGR--V-YYTTG----EIVG---DIRQAHC
>G.UG.1992.JWF-JW3-975.13799
CTRPNN-NT-R-KSIN---L--G-PGQ--A-IYATG----AIIG---DIRQAHC
>D.UG.1998.372FPc02.29467
CTRPFN-NT-R-QGVH---I--G-PGS--A-YF-TE----KIVG---NIRQAHC
>C.ZA.1999.99ZASW22.8567
CTRPSN-NT-R-KSIR---I--G-PGQ--A-FYATN----EIIG---DIRQAHC
>C.MW.1996.S103.6359
CTRPYN-NT-R-KSMR---I--G-PGQ--T-FYATG----DIIG---DIRQAHC
>B.AU.-.NDRF.-
CTRPSN-NT-R-KSIH---I--G-PGR--A-FYTTG----AIIG---DIRQAHC
>01_AE.TH.1990.TN235.19931
CTRPSN-NT-R-TSIP---I--G-PGQ--A-FYRTG----DIIG---DIRKAYC
>D.UG.2001.605FIC5.29455
CTRPYN-NT-R-QSTH---I--G-PGQ--A-LYTT-----RVIG---NIRQAYC
>B.NL.1989.H3_20_8A9.28169
CTRPHN-NT-R-RSIH---L--G-PGK--T-FYATG----DIIG---NIRQAHC
>B.IT.1994.child_B306_month_9_clone_14.27804
CIRPNN-NT-R-KSIP---M--G-PGK--A-FYATG----SIIG---NIRQAHC
>B.US.1998.AC10.10153
CIRPNN-NT-R-KGIH---I--G-PGR--A-FYTTG----DIIG---DIRQAHC
>B.US.1992.92US657_1.4474
CTRPNN-NT-R-KGIH---I--G-PGR--A-FYTTG----EVIG---NIRQAHC
>B.NL.1989.H3_20_8C12.28169
CIRPNN-NT-R-KSIH---L--G-PGR--A-FYATG----DIIG---DIRQAHC
>C.MW.1996.S134.6380
CTRPNN-NT-R-RSYG---I--G-PGQ--A-FRATT----NIIG---DIRKAHC
>B.US.2001.REJO.27174
CTRPNN-NT-R-KSIH---I--A-PGR--A-FYATG----EIIG---DIRKAYC
>B.NL.1988.ACH171_29roH8.711
CTRPNN-NT-R-KGIH---I--G-PGR--A-FYTTG----DIIG---DIRQAHC
>B.US.1994.6101.4633
CTRPNN-NT-R-KSIH---M--G-PGA--A-FYARG----EVIG---DIRQAHC
>C.MW.1996.C018.14723
CTRPNN-NT-R-KSVR---I--G-PGQ--A-FYATD----GIIG---DIRQAHC
>C.ZA.2001.01PB15ZA.14618
CTRPGN-NT-R-KSVR---I--G-PGQ--T-FYATG----AIIG---DIRQAHC
>C.MW.1993.93MW_965.13798
CTRPNN-NT-R-KSVR---I--G-PGQ--T-FYATG----AIIG---DIRQAHC
>B.BE.1995.R0_12_448.16056
CTRPNN-NT-R-RSIT---L--G-PGR--A-YYATG----DIIG---DIRQAHC
>C.IN.1993.93IN101.14294
CTRPNN-NT-R-KSIR---I--G-PGQ--T-FYATG----DIIG---DIRQAHC
>C.MW.1996.S005.6353
CTRPNN-NT-R-KSIR---I--G-PGQ--T-FFATN----AIIG---DIRQAHC
>B.US.2003.APV_19.24065
CTRPNN-NT-R-KGIH---I--G-PGR--A-FYATG----EIIG---NIRQAYC
>B.NL.1985.ACH0039_18e11.117
CTRPNN-NT-R-KSIS---I--G-PGR--A-FYTTG----EIIG---NIRQAHC
>B.AU.-.EDLOC_4.-
CIRPNN-NT-R-KSIH---I--G-PGK--A-FYATG----DIIG---DIRQAYC
>B.US.1998.9021_14_B2.16102
CTRPGN-NT-R-KSIH---I--A-PGR--T-FYATG----EIIG---DIRRAHC
>C.MW.1996.S040.6384
CTRPNN-NT-R-KSIR---I--G-PGQ--A-FYATN----AIIG---NIRQAHC
>B.NL.1990.ACH171_41roe2.711
CTRPGN-NT-R-KGIH---I--G-PGR--A-FYTTG----QIIG---DIRQAHC
>B.BE.-.VI968_2.21144
CTRPNN-NT-R-RSIH---I--G-PGR--A-FYTRD-----IIG---NIRQAHC
>B.CH.1997.PR115pre_12.10829
CTRPNN-NT-R-KSIS---M--G-PGR--A-FYATG----AIIG---DIRQAHC
>C.MW.1996.C012.14721
CTRPGN-NT-R-RSVR---I--G-PGQ--A-FYATG----EIIG---NIRRAHC
>B.US.1992.21v16pc1064.23094
CGRPGN-NT-S-KGIH---M--G-PGR--A-FYATE----NIIG---DIRKAHC
>B.US.1985.BAL.323
CTRPNN-NT-R-KSIN---I--G-PGR--A-LYTTG----EIIG---DIRQAHC
>B.NL.1987.H2_12_C12.28170
CTRPNN-NT-R-KGIH---I--G-PGR--A-FYTTG----EIIG---DIRQAHC
>C.ZA.2000.00ZADu422_May_00.2479
CTRPNN-NT-R-KSIR---I--G-PGQ--T-FYATG----DIIG---NIREAHC
>A.KE.1999.99KE_KNH1088.4242
CTRPNN-NT-R-KGIH---I--G-PGQ--A-FYATG----EIIG---DIRRAHC
>C.MW.1996.S002.5339
CTRPNN-NT-R-KSIR---I--G-PGQ--T-FYANN----AIIG---NIRQAHC
>D.UG.1999.99UGA03349.3973
CTRPYN-NT-R-KGVH---I--G-PGQ--A-YYTT-----KIIG---DIRQAHC
>C.BR.2003.RS002.-
CTRPNN-NT-R-KSIR---I--G-PGR--T-FYATG----DIIG---NIRKAYC
>C.ZA.1998.DU151-e3.2483
CTRPNN-NT-R-KSIR---I--G-PGQ--T-FYATG----EIIG---NIREAHC
>D.UG.1997.183FIc03.29459
CIRPSN-NT-R-QSIH---I--G-PGQ--A-LYTTG-----VIG---DIRKAHC
>AG.CM.1999.99CMLB31.3075
CTRPNN-NT-R-TSVR---I--G-PGQ--T-FYATG----AIIG---DIRKAYC
>B.SE.-.2242_64_4.19520
CTRPNN-NT-R-KGIH---I--G-PGS--A-FYTTG----AIIG---NIRQAHC
>C.ZA.1999.99ZATM7.12320
CTRPNN-NT-R-RSMR---I--G-PGQ--A-FYATG----DIIG---DIRQAHC
>B.NL.-.ACH168_C23.12936
CTRPNN-NI-R-KRIH---I--G-PGR--A-FYTTR----QIIG---NIRQAHC
>D.UG.1992.92UG021_exp.645
CTRPYD-KV-S-YRTP---I--G-VGR--A-SYTT-----RIKG---DIRQAHC
>A1.UG.1992.92UG029_prim.638
CTRPNN-NISR-RRIH---I--G-GGQ--A-FYATG----GMTG---NIRQAYC
>B.ES.-.851.11209
CTRPNN-NT-R-KSIH---I--G-PGG--A-FYATG----DIIG---DIRQAHC
>D.SE.-.C4_1D.10926
CSRPYT-TI-R-RSTG---I--G-PGR--A-SYIA-----KITG---DIRQARC
>B.US.-.UNC116_1.381
CTRPNN-YK-R-KRIT---T--G-PGK--V-LYTTG----QIIG---DIRRAHC
>B.US.1994.FIV_10.5620
CTRPNN-NT-R-RSIP---I--G-PGR--A-FYATG----DIIG---DIRQAHC
>B.NL.1988.ACH0039_X1H4.117
CTRPNN-NV-R-KRIS---L--S-PGR--V-YYTTG----EIRG---DIRKAYC
>B.NL.1986.ACH490_33a7.13826
CTRPNK-NI-R-KGLR---L--G-PGR--A-FYTMG----GIVG---YIRQAHC
>B.NL.1990.dpx1_a1.12937
CTRPNN-NT-R-RRIY---I--G-QGR--A-VYTTK----QIVG---DIRKAYC
>B.AU.-.VH.832
CMRPNN-NT-R-KGIY---V--G-PGR--H-IYATE----KIVG---DIRQAHC
>B.FR.1983.IIIBX.19535
CTKPNN-NT-R-KRIR---IQRG-PGR--A-FVTVG-----KIG---NMRQAHC
>D.SE.-.C2_31bD.10926
CSRPYT-TI-R-RSTG---I--G-PGR--A-SYI------EKIG---NIKQAYC
>01_AE.TH.1993.CMU08A2.737
CTRPSN-KK-R-QRVT---I--G-PGR--V-YYSTG----DIMG---DIRKAHC
>-.GH.2002.02GH_NKS52.19233
CTRPNN-NT-R-KGVR---I--G-PGQ--T-FYATG----DIIG---NIRQAHC
>B.US.-.7120C_c05.6995
CARPNN-NT-R-KGIH---M--G-PGR--A-MYATE----KITG---DIRQAHC
>B.NL.1986.ACH490_35rad2.13826
CTRPNK-TT-R-KGLR---L--G-PGR--A-FYTMG----GIVG---YIRQAHC
>B.US.-.7120C_c40.6995
CARPNN-NT-R-KRIY---M--G-TGR--Y-MSATE----KITG---DIRQARC
>AG.CM.1999.99CMBD5.3066
CTRPGN-NT-R-KSIR---IGIG-RGQ--T-FYANG----RVVG---DIRQAHC
>01_AE.SE.-.M3_3D.10929
CTRPFN-NT-R-TSVG---I--G-PGQ--V-FYKTG----DIIG---DIRRAYC
>C.ZA.1999.99ZATM1b.8189
CTRPNN-NT-R-KNVR---IGIG-RGQ--T-FYANG----RIIG---NIRQAHC
>B.FR.1983.HXB3.19535
CTRPNN-NT-R-KKIR---IQRG-PGR--A-FVTIG-----KIG---NMRQAHC
>C.ZA.2005.05ZAFV14.-
CTRPAN--T-RIKRLG---I--G-PGQ--A-FRTVK----QIIG---DIRQSHC
>D.BE.-.VI761_4.21141
CIRPFY-KT-R-KSVR---V--G-LGR----AYLTE----RIRG---DIRQAHC
>01_AE.TH.1993.CMU10B.738
CTRPFY-NK-R-TRTS---I--G-QGR--V-LYRTG----DITG---NIGKPYC
>B.US.-.patient_WC28.4308
CIRPNN-NT-R-RSIH---I--G-PGR--A-FYATG----RVIG---DVRRAYC
>D.SE.-.C2_21D.10926
CTRPYT-TT-R-RSTG---I--G-PGR--A-SYIAK------IG---NIRQAYC
>D.SE.-.C2_29D.10926
CTRPYT-TI-R-QSTG---I--G-PGR--A-SYIAK------IG---NIRQAHC
>D.SE.-.C4_8D.10926
CTRPYT-TI-R-RSTG---I--G-PGR--A-SYIAK-----ITG---DIRQARC
>01_AE.TH.1999.99TH_NI1052.15293
CTRPFI-NT-R-VSSR---I--G-PGR--V-FYSTE----DIKG---VLRKAYC
>01_AE.SE.-.M2_13D.10929
CTRPYN-NT-R-TSVR---I--G-PGQ--A-FYKTG----DIIG---DIRRAYC
>B.US.-.MN.1
CTRPNY-NK-R-KRIH---I--G-PGR--A-FYTTK----NIKG---TIRQAHC
>B.NL.1990.dpx1_a6.12937
CTRPNN-NT-R-KRIY---I--G-QGR--A-VYTTK----QIVG---DIRKAYC
>A1.BE.-.VI820_4.21142
CIRPGI-NT-R-QGVR---I--G-PGR--A-FFIRN----NIIG---DIRKAFC
>01_AE.SE.-.M3_6D.10929
CTRPFN-NT-R-TSVR---I--G-PGQ--V-FYKTG----DITG---DIRRAYC
>BF1.BR.1993.93BR019_10.72
CTRPNN-NT-R-KSIH---I--G-PGQ--A-FYTTG----EIIG---DIRKAHC
>01_AE.TH.1993.CMU10A2.738
CTRPFY-NK-R-TRTS---I--G-QGQ--V-LYRTG----DITG---NIGKPYC
>B.US.-.7069P_c11.6996
CTRPYN--L-K-KSIT---R--G-PGR--V-IYSTG----DIMG---DIRKAHC
>D.SE.-.C2_30aD.10926
CTRPYT-TT-R-QSTG---I--G-PGR--A-SYIAK------IG---NIRQAYC
>D.SE.-.M2_47D.10928
CTRPYN-NT-R-RSTH---I--G-LGQ--V-YYIT-----KIIG---DTRQAHC
>B.BE.-.VI943_1.21143
CTRPNN-YT-R-KGIR---I--G-PGR--A-VYAAE----KIVG---NIRQAHC
>D.SE.-.C2_4D.10926
CSRPYT-TI-R-KSTG---I--G-PGR--A-SYIAK------IG---DIKQAHC
>01_AE.TH.1993.CMU02B.731
CTRPFY--T-R-ISMT---R--G-PGY--V-FYRTG----KIVG---DPRKAYC
>01_AE.TH.1996.96TH_M02138.9695
CTRPYN--T-K-IKVT---R--G-PGR--V-YYRTG----EITG---DIRKAYC
>01_AE.SE.-.M3_2D.10929
CTRPFN-NT-R-TSVG---V--G-PGQ--V-FYKTG----DIIG---DIRRAYC
>D.SE.-.M3_23D.10928
CTRPYN-NT-R-RSTH---I--G-PGR--A-YYIT-----RIIG---DIRQAHC
>D.SE.-.C2_51D.10926
CSRPYT-TI-R-RSTG---I--G-PGR--A-SYIAK------IG---NIKQAHC
>B.US.1987.MN.1
CIRPNN-NT-R-RSIH---I--G-PGR--A-FYGT-----DIIG---DIRQAHC
>D.UG.1992.92UG024_D.641
CTRPYN-NI-R-QRTP---I--G-LGQ--A-LYTTR-----RIE---DIRRAHC
>C.ZA.2000.00ZADu179_May_00.2482
CTRPGN-KT-I-RSIR---L--G-PGQ--A-FYTNK-------G---DIRQASC
>01_AE.SE.-.M3_13R.10929
CTRPYN-NT-R-TSVR---I--G-PGQ--A-FYKTG----EIIG---DIRRAYC
>B.NL.1986.ACH490_33h5.13826
CTRPNK-NI-R-KGLR---L--G-PGR--A-FYTMG----GIVG---NIRQTHC
>D.SE.-.C3_X4_ci.10926
CSRPYT-TL-R-KSTG---I--G-PGR--A-SYIAK------IG---DIRQAYC
>C.ZM.1989.ZAM20.6408
CARPGN-NT-R-KSIR---I--G-PGQ--T-FFATG----AIIG---DIRQAHC
>B.US.-.02.-
CTRPDN-NIKR-RIIH---I--G-PGR--A-FHATK------TG---DIRQAYC
>01_AE.JP.1997.NH2_III_2.715
CTRPSN-PT-R-TRIT---M--G-PGR--V-WYRTG----EITG---NIRKAYC
>D.SE.-.C4_7D.10926
CSRPYT-TI-R-RSTG---I--G-PGR--A-SYIAT------IG---NIKQAHC
>01_AE.SE.-.M2_4D.10929
CTRPFK-NI-R-TSVR---I--G-PGR--V-FYKTG----AITG---DIRRAYC
>B.US.-.patient_WC41.-
CTRPHN-KA-I-RHIH---I--G-QGR--A-F-TTG----SIEG---NIRQAHC
>C.ZA.1999.99ZASW12.15030
CMRPGN-NT-R-KRVR---IGIG-PRQ--T-FYAPG----GINK---DIRQAHC
>B.US.-.TYBE.4573
CTRVSK-NI-RQKRIK---I--G-PGR--A-FVATG----DI-G---DIRKAHC
>D.UG.1992.93UG059_prim.647
CTRPYR-NI-R-QRTH---I--G-TGQ--A-YYTKG-----IKG---VAGQPHC
>B.US.-.patient_WCM12.-
CTRPNNKKI---EGIR---I--G-PGS--A-YFTR-----QIKE---HMRQTHC
>D.SE.-.M3_30D.10928
CTRPYN-NT-R-RSTH---I--G-LGR--V-YYIT-----KVIG---DTRQAHC
>B.NL.-.14PREC5.842
CTRPGN-KT-I-KSIS---L--G-PGR--A-FSATR----QIIG---DIRKAYC
>C.ZW.2001.TC28_1.14211
CMRPNN-NT-R-KSVR---I--G-PGQ--T-FFATG----AIIG---NIRQAHC
>B.FR.1983.HXB2_copy.19535
CTRPNN-NT-R-KRIR---IQRG-PGR--A-FVTIG-----KIG---NMRQAHC
>B.BR.1989.BZ167.10007
CTRPNN-KA-R-RRIR---I--G-PGR--T-FY-TG----KIVG---DIRQAYC
>D.SE.-.C4_52D.10926
CTRPYN-NT-R-QSTH---I--G-PGR--A-YYTTR-----IIG---DIRQAYC
>C.ZW.2001.TC28_2.14211
CGRPNN-HR-I-KGLR---I--G-PGR--A-FFAMG----AIGG--GEIRQAHC
>A1.UG.1992.92UG_029.638
CTRPNN-NISR-RRIH---I--G-RGQ--A-FYATG----GMTG---NIRQAYC
>01_AE.SE.-.M2_7D.10929
CTRPFK-NI-R-TSVR---I--G-PGR--V-FHKTG----AITG---DIRRAYC
>D.SE.-.C4_3D.10926
CSRPYT-TI-R-KSTG---I--G-PGR--A-SYIAK------IG---NIKQAHC
>D.SE.-.M1_X4_pi.10928
CTRPYN-NT-R-RSTH---I--G-LGR--V-YYMT-----KIIG---DTRQAHC
>D.SE.-.C2_38D.10926
CTRPYT-TI-R-RSTG---I--G-PGR--A-SYIAQ------IG---NIRQAYC
>B.NL.1987.ACH490_37roe11.13826
CTRPNK-TI-R-KGLR---L--G-PGR--A-FYTMG----GIEG---YIRQAHC
>D.UG.1992.92UG038_1.642
CARPFY-AIER-QKTP---I--G-QGQ--V-LYTTK-----KIG---RIGQAHC
>B.TT.1998.SC24C_3B10.13506
CTRPNN-NT-I-KTIR---M--G-IRR--A-FY-TK----EIIG---DIRQAHC
>01_AE.JP.1996.NH2_II_C3.715
CTRPSN-PT-R-TRIT---M--G-PGR--V-WYRTG----EITG---SIKKAYC
>D.SE.-.C4_19D.10926
CSRPYT-TI-R-KSTG---I--G-PGR--A-SYI------EKIG---TIKQAYC
>D.SE.-.C4_11D.10926
CSRPYT-TT-R-KSTG---I--G-PGR--A-SYIAK------IG---DIRQAYC
>B.BE.-.VI968_1.21144
CTRPHN-TI-K-RRIH---I--G-PGR--A-FYTTK----GIQG---DLRQAHC
>C.ZA.1999.ZASW7.3136
CTRPGS-NKQRIRNIR---I--G-PGR--A-FHTNG-----VIG---DIRKAYC
>01_AE.TH.1993.C2_CMU02.731
CTRPFY--T-R-ISMT---R--G-PGH--V-FYRTG----KIVG---DPRKAYC
>D.SE.-.C2_31aD.10926
CSRPYT-TT-R-RSTG---I--G-PGR--A-SYI------EKIG---NIKQAYC
>B.NL.1986.ACH490_35roe5.13826
CTRPNK-TT-R-KGLR---L--G-PGR--A-FYTLG----GIVG---YIRQAHC
>BF1.BR.1993.93BR019_4.72
CARPNN-NT-R-KSIH---I--G-PGQ--A-FYTTG----EIIG---DIRKAHC
>01_AE.SE.-.M2_3D.10929
CTRPFK-NM-R-TSAR---I--G-PGR--V-FYKTG----AILG---DIRRAYC
>B.NL.1990.dp22_d7s.12937
CTRPNN-NT-R-KRIY---I--G-QGR--A-VYTTR----QIIG---DIRKAYC
>D.SE.-.C4_12aD.10926
CSRPYT-TI-R-KSTG---I--G-PGR--A-SYIAK------IG---NIKQAYC
>B.FR.1983.TH475A.19535
CTRPNN-NT-R-KKFR---IQRG-PGR--A-FVTIG-----KIG---NMRQAHC
>01_AE.TH.1997.97TH_NP1695.9691
CIRPYN-NT-R-TKMT---M--G-PGH--V-FYKTE----NIIG---SVKKAHC
>B.NL.1987.ACH490_37rah10.13826
CTRPNK-TI-R-KGLR---L--G-PGR--A-FYTMG----RIEG---YIRQAHC
>B.NL.-.1494K28.842
CTRPGN-KT-I-RSIS---L--G-PGR--A-FSATR----QIIG---DIRKAYC
>D.SE.-.M1_31D.10928
CTRPYN-NT-R-QSTH---I--G-PGR--A-YYTT-----RIIG---DIRQAHC
>AG.CM.1999.99CMBD6.3067
CTRPGN-PI-R-KRIG---I--G-PGQ--A-FHATG----NIIG---DIRRAQC
>-.GH.2002.02GH_NKS40.19231
CTRPSR-IT-R-GRVH---I--G-PGR--A-FHATS----GITG---DIRQAYC
>B.US.-.7047P_c09.6968
CTRPNN-NT-R-KRIT---A--G-PGR--V-LYTTG----QIIG---DIRRAHC
>B.TH.1990.BK132.11224
CTRPNN-YT-R-KRIT---M--G-PGR--V-YYTTG----EIIG---DIRRAHC
>D.TZ.-.TZ23.-
CSRPYK-KE-R-QRTH---I--G-PGQ--A-LYTTR--TTRVEG---NIRQAHC
>D.SE.-.M2_3D.10928
CTRPYN-NT-R-RSTH---I--G-LGR--I-YYIT-----KIIG---DTRQAHC
>C.ZA.1999.99ZATM9.12305
CTRPYY-NK-R-RSMR---IGIG-RGQ--A-LYATK----EITG---DIRRAYC
>B.NL.1990.dp4x_d8.12937
CTRPNN-NT-R-NRIY---I--G-QGR--A-VYTTK----QIIG---DIRKAYC
>C.ZA.2005.05ZAFV3.-
CSRPGN-NT-R-KSVR---IGIG-RGQ--T-FYATG----KVIG---DIRQAHC
>F1.BE.1987.VI64.16047
CTRPNN-YT-R-KGIR---V--G-PGR--K-VYAAE----KIIG---DIRKAHC
>D.SE.-.M1_25D.10928
CTRPYN-NT-R-RSTH---I--G-PGR--V-YYIT-----RIIG---DTRQAHC
>01_AE.NL.-.1549G3.771
CTRPSN-KI-R-TSFR---I--G-PGQ--V-FYRTG----DITG---DIRKAYC
>D.SE.-.C2_40D.10926
CTRPYN-NT-R-QSTH---I--G-PGR--A-WYTT-----KIIG---DIRQAYC
>D.TZ.-.TZ4.-
CVRPYR-NI-KIQRTP---I--G-LGQ--A-LYTTK-----RIG---HIGQAHC
>D.UG.1992.93UG053_prim.644
CTRPYE-KIKR-RGTP---I--G-LGQ--A-YLTTQ-----ITG---YIRQAHC
>D.CD.1983.ELI.580
CARPYQ-NT-R-QRTP---I--G-LGQ--S-LYTTR--SRSIIG------QAHC
>D.UG.1993.93UG_065.652
CIRPYN-KT-KIQRTS---I--G-LGQ--A-LYTND----KIIG---NIRQAYC
>01_AE.SE.-.M2_14D.10929
CTRPFK-NV-R-TSVR---I--G-PGR--V-FYKTG----AITG---DIRRAYC
>D.UG.1992.92UG046_T8.643
CSRPYE-NK-R-RRTP---I--G-LGQ--A-YYTTK-----LKG---YIRPAHC
>01_AE.SE.-.M3_1D.10929
CTRPFN-NT-R-TSVR---I--G-PGQ--A-FYKTG----DIVG---DIRRAYC
>01_AE.SE.-.M3_8D.10929
CTRPFK-NM-R-TSVR---I--G-PGR--V-FHKTG----SITG---DIRRAYC
>B.TT.-.SC51-QH1558c.23a.13507
CTRPNN-YT-R-KHIH---L--G-ARK--A-FY-TG----EIVG---DIRQAHC
>B.NL.-.1494K2.842
CTRPGN-KT-I-RSIS---L--G-PGR--A-FSVTR----QIIG---DIRKAYC
>01_AE.JP.1996.NH2_II_C31.715
CTRPSN-PT-R-TRIT---M--G-PGR--V-WYRTG----DIIG---DIRQAYC
>B.FR.1983.IIIB.19535
CTRPNN-NT-R-KSIR---IQRG-PGR--A-FVTIG-----KIG---NMRQAHC
>D.SE.-.C2_6D.10926
CTRPYT-TI-R-RSTG---I--G-PGR--A-SYIAK------IG---NIKQAHC
>B.US.-.UNC116.381
CTRPYN-YK-K-KKIT---T--G-PGR--V-LYTTE----EIIG---DIRRAHC
>01_AE.SE.-.M3_11D.10929
CTRPYN-NT-R-TSVR---I--G-PGQ--A-FYKTG----DIVG---DIRRAYC
>D.SE.-.M1_21D.10928
CTRPYN-NT-R-RSTH---I--G-PGR--V-YYITK-----IIG---DTRQAHC
>CD.ZA.2005.05ZAFV10.-
CTRPYK-SS-R-RRTH---I--G-TGQ--A-WYTT-----NIEG---DIRKAHC
>01_AE.SE.-.C4_X4_ci.10927
CTRPYY-TK-R-ASVR---I--G-LGQ--A-FHRTK----EIVG---DIRRAHC
>01_AE.SE.-.M3_4D.10929
CTRPYN-NT-R-TSVR---I--G-PGQ--A-FYKTG----EIVG---DIRRAYC
>D.SE.-.C4_31D.10926
CTRPYT-TT-R-RSTG---I--G-PGR--A-SYIAK------IG---NIRQAHC
>D.SE.-.M1_2aD.10928
CTRPYN-NT-R-RSTH---I--G-LGR--V-YYITK-----IIG---DTRQAHC
>AG.CM.1999.99CMYD9.3069
CTRPAN-NT-R-RAIG---I--G-PGR--K-YYATD----KIIG---NIRQAHC
>01_AE.BE.2002.VI2617.16030
CTRPYD-NL-V-TKIT---M--G-PGR--V-YYRTE----NIKQ---GTKMAYC
>D.UG.1993.070.653
CARPYI-KI-W-RRTH---I--G-SGQ----AYSTK----RIQN---YTGPAHC
>D.SE.-.C2_34aD.10926
CSRPYT-TI-R-KSTG---I--G-PGR--A-SYIAK------IG---DIRQAYC
>C.ZA.2001.01ZARP1.8183
CIRPGN-NT-R-KRVRLG-I--G-PGQ--T-FYATG----RVIR---DIRQAHC
>B.BE.1989.VI321.16044
CTRPNN-NT-R-KGIR---I--G-PGR--A-FIATD----KIIG---DIRQAHC
>01_AE.SE.-.M2_6D.10929
CTRPFK-NI-R-TSAR---I--G-PGR--V-FYKTG----SITG---DIRRAYC
>D.SE.-.C2_9D.10926
CTRPYY-TT-R-RSTG---V--G-PGR--A-SYIA-----KITG---DIRQARC
>B.FR.-.T28_X4_1.11540
CTRHHE-IIKR-RKLH---I--G-PGR--P-FYTAE------IG---DRRKAYC
>B.US.-.01.-
CQRPNN-HT-R-KRIT---M--S-PGR--V-VYTTG----EVIG---DIRRAHC
>A1U.SE.1993.SE6594.74
CIRPYH-NT-R-TRIH---I--G-PGR--S-FY-TG----DIKG---SIRQAHC
>01_AE.JP.1996.NH2_II_C19.715
CTRPSN-PT-R-TRIT---M--G-PGR--V-WYRTG----EITG---SIRKAYC
>D.SE.-.C4_51D.10926
CTRPYT-TI-R-QSTG---I--G-PGR--A-SYIAK------IG---NIKQAYC
>02_AG.CM.1999.pBD6_15.-
CTRPGN-PI-R-KRVG---I--G-PGQ--A-FHATG----NIIG---DIRRAQC
>D.US.1993.AMK8.-
CTRPYS-KE-R-LKTS---I--G-QGQ--A-LYTTR--V-KVTG---DIRQAHC
>B.US.1984.84US_MNp.1
CTRPNY-NK-R-KRIH---I--G-PGR--A-FYTTK----NIIG---TIRQAHC
>01_AE.JP.1997.NH2_III_12A.715
CTRPSN-TT-R-TRIT---M--G-PGR--V-WYRTG----EITG---NIRKAYC
>01_AE.SE.-.M3_1R.10929
CTRPYN-NT-R-TSVR---I--G-PGQ--A-FYKAG----EIIG---DIRRAYC
>01_AE.SE.-.M3_8R.10929
CTRPFK-KM-R-TSVR---I--G-PGR--V-FYKTG----SITG---DIRRAYC
>D.SE.-.C2_32D.10926
CTRPYN-NT-R-QSTH---I--G-PGR--A-WYTTR-----IIG---DIRQAYC
>D.SE.-.C4_10D.10926
CSRPYT-TT-R-KSTG---I--G-PGR--A-SYIAK------IG---DIKQAYC
>B.US.2001.APV_4.24049
CTRPGN-ST-R-RGIL---V--G-TRR----FYTTR----NIIG---DIRKAHC
>C.ZA.2005.05ZAFV26.-
CTRPGK-GK-R-TRVR---I--G-PGR--T-FYATG----AVTG---DIRKAHC
>C.ZA.1999.99ZATM2.8187
CARPGN-NT-R-KMMR---IGIG-RGQ--T-FYANG----QVIG---DIRQAHC
>D.SE.-.C4_38D.10926
CTRPYN-NT-R-QSTH---I--G-PGR--A-WYTT-----KIIG---DIKQAYC
>D.UG.1992.92UG038_exp.642
CARPFY-AIER-QRTP---I--G-QGQ--V-LYTTK-----KIG---RIGQAHC
>C.ZA.2003.03ZADu179_Oct_03.2482
CTRPGN-KT-I-RSIR---I--G-PGR--T-FYTNK-------G---DIRQAYC
>B.NL.1990.dp4x_c2.12937
CTRPNN-NT-R-NRIY---I--G-QGR--A-VYTTK----QIVG---DIRKAYC
>B.NL.1990.dpx1_a3.12937
CTRPNN-NT-R-KRIY---I--G-QGR--A-VYTTR----QIVG---DIRKAYC
>D.SE.-.C4_X4_ci.10926
CSRPYT-TL-R-KSTG---I--G-PGR--A-SYIAK------IG---NIKQAYC
>D.SE.-.M2_31D.10928
CTRPYN-NT-R-RSTH---I--G-PGR--V-YYMT-----KIIG---DTRQAHC
>B.HT.1992.92HT599.713
CTRPNN-NT-R-RSVHSGHI--G-GGR--T-LFTT-----HIVG---DIRKAHC
>B.US.-.7120C_c02.6995
CARPNN-NT-R-KRIY---M--G-TGR--Y-MSATE----KITG---DIRQAHC
>01_AE.SE.-.M2_5D.10929
CTRPFN-NT-R-TSVR---I--G-PGQ--V-FYKTG----EIIG---DIRRAYC
>G.CM.1999.99CMLB30.3073
CTRPNN-NT-K-KGIRTG-I--G-AGQ--T-FYATG----KIIG---DIRQAHC
>B.NL.1990.ACH171_41d12.711
CTRPGN-NT-R-RRIS---I--G-PGR--A-FYTTE----QIIG---NIRQAHC
>2004.07_BC.XJN0042_07
CTRPNN-NT-R-KSIR---I--G-PGQ--A-FYATG----DIIG---DIRQAYC
>2007.0107.07JSNJ001
CTRPGN-NT-R-KSIR---I--G-PGQ--A-FYATG----DIIG---DIRQAHC
>2010.08_BC.10CNgx1344
CTRPNN-NT-R-KSIR---I--G-PGQ--A-FYATG----DIIG---DIRQAHC
>2005.07_BC.XJDC1133
CTRPGN-NT-R-KSIR---I--G-PGQ--V-FYATG----DIIG---DIRQAHC
>2006.C.CNE86_U
CIRPNN-NT-R-KSIR---I--G-PGQ--T-FYATG----DIIG---DIRQAHC
>2007.07_BC.XJIDU5343
CTRPNN-NT-R-KSIR---I--G-PGQ--T-FYATG----DIIG---DIRKAYC
>-.BC.YN160
CTRPNN-NT-R-KSIR---I--G-PGQ--T-FYATG----DIIG---DIRQAHC
>2010.08_BC.10CNgx1260
CVRPNN-NT-R-KSIR---I--G-PGQ--T-FYATG----DIIG---DIRQAYC
>2009.08_BC.09CNgx0340
CTRPHN-NT-R-KSIR---I--G-PGQ--T-FYATG----DIIG---DIRQAHC
>2010.08_BC.10CNgx1325
CTRPNN-NT-R-KSIR---I--G-PGQ--T-FYATG----DIIG---DIRLAYC
>2004.07_BC.CBJA028
CTRPNN-NT-R-KSIR---I--G-PGQ--T-FYATG----DIIG---DIRQAYC
>-.BC.BC05
CTRPDN-NT-R-KSIR---I--G-PGQ--T-FYATG----DIIG---DIRQAYC
>2002.07_BC.333_708_XJ_2002
CQRPGN-NT-R-KSIR---I--G-PGQ--T-FYATG----DIIG---DIRQAHC
>2008.-.NN028
CIRPNN-NT-R-KSIR---I--G-PGQ--T-FYATG----DIIG---DIRQAYC
>2009.07_BC.09CNgx0690
CTRPGN-NT-R-KSIR---I--G-PGQ--T-FYATG----DIIG---DIGQAHC
>1997.C.97CNGX_8
CTTPNN-NT-R-KSIR---I--G-PGQ--T-FYATG----DIIG---DIRQAHC
>2003.07_BC.XJN0051
CTRPGN-NT-R-KSIR---I--G-PGQ--T-FYATG----DIIG---DIRQAYC
>2008.07_BC.YL080198
CTRPAN-NT-R-KSIR---I--G-PGQ--T-FYATG----DIIG---DIRKAHC
>2009.07_BC.CBJA555
CTRPGN-NT-R-KSIR---I--G-PGQ--T-FYATG----DIIG---DIRQAHC
>2008.07_BC.YL080273
CTRPSN-NT-R-KSIR---I--G-PGQ--T-FYATG----DIIG---DIREAHC
>2004.07_BC.XJN0281
CTRPGN-NT-R-KSIR---I--G-PGQ--T-FYATG----DIIG---DIRLAHC
>2008.07_BC.YL080272
CTRPAN-NT-R-KSIR---I--G-PGQ--T-FYATG----DIIG---DIRQAHC
>2002.07_BC.XJ0259ENV05
CTRPSN-NT-R-KSIR---I--G-PGQ--T-FYATG----DIIG---DIRQAHC
>2006.07_BC.CNE92_U
CTRPGN-NT-R-KSIR---I--G-PGQ--T-FYATG----DIIG---DIREAHC
>2000.08_BC.WS002
CSRPSN-NT-R-KSIR---I--G-PGQ--T-FYATG----DIIG---DIRQAHC
>2008.-.NN019
CTRPHN-NT-R-KSIR---I--G-PGQ--T-FYATG----DIIG---DIRQAYC
>2004.07_BC.XJN0371_10B
CTRPGN-NT-R-KSIR---I--G-PGQ--T-FYATG----DIIG---DIRRAHC
>2008.07_BC.YL080108_74
CTRPGN-NT-R-KSIR---I--G-PGQ--T-FYATG----DIIG---DIKQAHC
>2007.C.CNE103_U
CIRPGN-NT-R-KSIR---I--G-PGQ--T-FYATG----DIIG---DIRQAHC
>2006.08_BC.06CN_YUN01_33
CARPNN-NT-R-KSIR---I--G-PGQ--T-FYATG----DIIG---DIRQAHC
>2009.07_BC.CBJA558
CTRPSN-NT-R-KSIR---I--G-PGQ--T-FYATG----DIIG---DIRRAYC
>2008.-.BH079
CERPNN-NT-R-KSIR---I--G-PGQ--T-FYATG----DIIG---DIRQAHC
>2007.07_BC.XJIDU5012
CIRPGN-NT-R-KSIR---I--G-PGQ--T-FYATG----DIIG---DIRKAYC
>2002.07_BC.6845_720_XJ_2002
CSRPGN-NT-R-KSIR---I--G-PGQ--T-FYATG----DIIG---DIRQAHC
>2008.07_BC.YL080400
CIRPNN-NT-R-KSIR---I--G-PGQ--T-FYATG----DIIG---DIRQANC
>-.07_BC.SC24_40
CTRPNN-NT-R-KSIR---I--G-PGQ--T-FYATG----DIIG---DIREAHC
>-.BC.YN163
CTRPYN-NT-R-KSIR---I--G-PGQ--A-FYTTG----DIIG---DIRQAHC
>2007.BC.CNE67
CTRPNN-NT-R-KSIR---I--G-PGQ--T-FYTTG----DIIG---DIRQAHC
>2000.C.00CNBN01D
CTRPHN-NT-R-KSIR---I--G-PGQ--T-FYATG----EIIG---DIRQACC
>2000.08_BC.HH083
CTRPSN-NT-R-KSIR---I--G-PGQ--T-FYATG----EIIG---DIRQAHC
>1998.07_BC.98CN009
CTRPGN-NT-R-KSIR---I--G-PGQ--T-FYATG----EIIG---DIRQAHC
>2004.07_BC.4031_5450_XJ_2004
CTRPAN-NT-R-KSIR---I--G-PGQ--T-FYATG----EIIG---DIRQAHC
>2007.07_BC.BJOX002000_01_3
CIRPNN-NT-R-KSIR---I--G-PGQ--T-FYATG----EIIG---DIRQAHC
>2005.07_BC.XJDC1112
CTRPGN-NT-R-KSIR---I--G-PGQ--T-FYATG----EIIG---DIRQAYC
>2003.07_BC.SCIDU0522
CIRPGN-NT-R-KSIR---I--G-PGQ--T-FYATG----EIIG---DIRRAYC
>2007.07_BC.XJIDU5170_78
CARPGN-NT-R-KSIR---I--G-PGQ--T-FYATG----EIIG---DIRQAHC
>2006.07_BC.CBJB347
CTRPNN-NT-R-KSIR---I--G-PGQ--T-FYATG----EIIG---DIKQAYC
>-.BC.XJ154
CTRPNN-NT-R-KSIR---I--G-PGQ--T-FYATG----EIIG---DIRRAHC
>2010.08_BC.10CNgx1251
CTRPNN-NT-R-KSIR---I--G-PGQ--T-FYATG----EIIG---DIRQAYC
>2008.07_BC.YL080436
CTRPNN-NT-R-KSIR---I--G-PGQ--T-FYATG----EIIG---DIREAHC
>-.07_BC.YN108r_4
CTRPGT-NT-R-KSIR---I--G-PGQ--T-FYATG----EIIG---DIRKAQC
>2004.07_BC.CBJB068
CTRPNN-NT-R-KSIR---I--G-PGQ--T-FYATG----EIIG---DVRQAHC
>2007.07_BC.XJIDU5211
CTRPNN-NT-R-KSIR---I--G-PGQ--T-FYATG----EIIG---DIRKAYC
>2005.07_BC.XJDC642
CTRPGN-NT-R-KSIR---I--G-PGQ--T-FYATG----EIIG---DIRKAHC
>2001.07_BC.6726_8731_XJ_2001
CIRPGN-NT-R-KSIR---I--G-PGQ--T-FYATG----EIIG---DIRQAHC
>2004.07_BC.4043_5452_XJ_2004
CTRPNN-NT-R-KSIR---I--G-PGQ--T-FYATG----EIIG---DIRQAHC
>-.C.CNLN41
CTRPGN-NT-R-KSIT---I--G-PGQ--T-FYATG----DIIG---DIRQAYC
>2008.-.BH089
CTRPSN-NT-R-KSIR---I--G-PGQ--T-FYATG----QIIG---DIRQAHC
>2007.BC.341
CTRPNN-NT-R-KSIR---I--G-PGQ--T-FYATG----QIIG---DIRQAYC
>2007.01_AE.07CN_HN056
CTRPSN-NT-R-KSIT---I--G-PGQ--V-FYRTG----DIIG---DIRKAYC
>2010.08_BC.10CNgx1254
CTRLGN-NT-R-KSIR---I--G-PGQ--T-FYTTG----EIIG---DIRQAYC
>2009.07_BC.XJN0177_10A
CTRPNN-NT-R-KSIR---I--G-PGQ--T-FYTTG----EIIG---DIRQAHC
>2009.07_BC.XJN0107_10F
CTRPSN-NT-R-KSIR---I--G-PGQ--M-FYATG----DIIG---DIRQAHC
>2007.BC.CNE15
CTRPNN-NT-R-KSIR---I--G-PGQ--I-FYATG----DIIG---DIRQAHC
>2008.07_BC.YL080472
CTRPGN-NT-R-KSIR---I--G-PGQ--I-FYATG----DIIG---DIRQAHC
>2002.07_BC.6786_838_XJ_2002
CTRPGN-NT-R-KSIR---I--G-PGQ--Q-FYATG----DIIG---DIRQAYC
>2003.07_BC.XJN0041
CTRPNN-NT-R-KSIR---I--G-PGQ--A-FYATG----GIIG---DIRQAYC
>2003.07_BC.SCIDU1062
CTRPNN-NT-R-KSIR---I--G-PGQ--A-FYATG----GIIG---DIRQAHC
>2005.01_AE.Fj056
CIRPYN-NT-R-KSIP---I--G-PGQ--V-FYRTG----DIIG---DIRQAYC
>2010.07_BC.10CNgx1379
CTRPGN-NT-R-KSIR---I--G-PGR--T-FYATG----DIIG---DIRQAHC
>2004.07_BC.XJN0371
CTRPGN-NT-R-KSIG---I--G-PGQ--T-FYATG----DIIG---DIRRAHC
>2004.07_BC.4004_5428_XJ_2004
CTRPGN-NT-R-KSIG---I--G-PGQ--T-FYATG----DIIG---DIRQAHC
>1999.07_BC.7109_8990_XJ_1999
CTRPGN-NT-R-KSIK---I--G-PGQ--T-FYATG----DIIG---DIRQAHC
>2000.01_AE.Pingxiang_113
CTRPSN-NT-R-KSIN---I--G-PGQ--V-FYRTG----DIIG---DIRKAYC
>2010.08_BC.10CNgx0899
CTRLNN-NT-R-KSIR---I--G-PGQ--T-FYATG----RIIG---DIRQAHC
>2000.07_BC.7024_8901_XJ_2000
CTRPGN-NT-R-KSIR---I--G-PGQ--T-FYATG----AIIG---DIRLAHC
>2000.08_BC.Binyang_419
CTRPSN-NT-R-KSIR---I--G-PGQ--T-FYATG----AIIG---DIRQAHC
>2009.07_BC.09CNgx0358
CTRPNN-NT-R-KSIR---I--G-PGQ--T-FYATG----AIIG---DIREAHC
>2002.07_BC.6853_725_XJ_2002
CTRPGN-NT-R-KSIR---I--G-PGQ--T-FYATG----AIIG---DIRQAYC
>2008.07_BC.YL080247
CSRPNN-NT-R-KSIR---I--G-PGQ--T-FYATG----AIIG---DIRQAHC
>-.BC.YN15
CTRPGN-NT-R-KSIR---I--G-PGQ--T-FYATG----AIIG---DIRKAHC
>2008.0708.09YN072
CTRPNN-NT-R-KSIR---I--G-PGQ--T-FYATG----AIIG---DIRQAYC
>2004.07_BC.CBJA023
CTRPGN-NT-R-KSIR---I--G-PGQ--T-FYATG----AIIG---DIRQAHC
>2002.07_BC.334_711_XJ_2002
CSRPGN-NT-R-KSIR---I--G-PGQ--T-FYATG----AIIG---DIRQAYC
>2008.-.NN068
CTRPNN-NT-R-KSIR---I--G-PGQ--T-FYATG----AIIG---DIRQAHC
>2004.07_BC.4089_5465_XJ_2004
CTRPDN-NT-R-KSIR---I--G-PGQ--T-FYATG----GIIG---DIRQAYC
>1998.07_BC.7100_8981_XJ_1998
CTRPGN-NT-R-KSIR---I--G-PGQ--T-FYATG----GIIG---DIRQAHC
>2007.07_BC.XJIDU5303
CTRPNN-NT-R-KSIR---I--G-PGQ--T-FYATG----GIIG---DIRQAYC
>2008.G.GX_2084_08
CTRPNN-NT-R-KSIR---I--G-PGQ--T-FYATG----GIIG---DIREAHC
>-.BC.XJ131
CIRPGN-NT-R-KSIR---I--G-PGQ--T-FYATG----GIIG---DIRQAHC
>-.BC.SC38
CTRPGN-NT-R-KSIR---I--G-PGQ--T-FYATG----GIIG---DIRQAYC
>-.BC.BJ29
CIRTGN-NT-R-KSIR---I--G-PGQ--T-FYATG----GIIG---DIRQAHC
>2004.07_BC.XJDC0531
CTRPNN-NT-R-KSIR---I--G-PGQ--T-FYATG----GIIG---DIRQAHC
>2004.07_BC.3978_5423_XJ_2004
CTRPNN-NT-R-KSIR---I--G-PGQ--T-FYATG----SIIG---DIRQAHC
>2007.07_BC.CNE19
CTRPNN-NT-R-KSIR---I--G-PGQ--T-FYATG----SIIG---DIRQAYC
>-.BC.YN108
CTRPGN-NT-R-KSIR---I--G-PGQ--T-FYATG----KIIG---DIRKAQC
>2000.-.00CHNYN7M
CTRPNN-NT-R-KSIR---I--G-PGQ--T-FYATG-----IIG---DIRQAHC
>2008.-.NN033
CTRPNN-NT-R-TSIR---I--G-PGQ--T-FYATG----DIIG---DIRQAHC
>2006.BC.CNE87_U
CTRPNN-NT-R-KSIR---I--G-PGR--T-FYATG----EIIG---DIRQAHC
>2007.01_AE.07CN_HN078
CTRPFN-NT-R-TSIR---I--G-PGQ--A-FYRTG----DIIG---DIRQAYC
>2007.B.CYM029
CTRPNN-NT-R-KSIH---I--G-PGR--T-FYATG----DIIG---DIRRAYC
>-.B.HN170
CTRPNN-NT-R-KSIH---I--G-PGQ--A-WYATG----EIIG---DIRQAYC
>2001.15_01B.DH017
CIRPNN-NT-R-KSIS---I--G-PGQ--A-WYATG----DIIG---DIRQAHC
>2007.01_AE.BJOX005000_09_2
CIRPSN-NT-R-KSIR---I--G-PGQ--M-FYRTG----EIIG---DIRKAYC
>2007.01_AE.CYM005
CTRPSN-NT-R-TSIR---I--G-PGQ--V-FYRTG----DIIG---DIRKAFC
>2010.01_AE.10CNgx1303
CTRPSN-NT-R-KSIT---I--G-PGQ--L-FYRTG----DIIG---DIRNAYC
>-.B.CNLN34
CTRPNN-NT-R-KSIR---I--G-PGS--A-FYATG----DIIG---DIRQAHC
>-.B.YOUB03
CTRPNN-NT-R-KSIH---I--G-PGQ--A-WYATG----QIIG---DIRQAHC
>2005.01_AE.CNE61_U
CTRPSN-NT-R-TSIR---I--G-PGQ--T-FYRTG----DIIG---DIRKAYC
>2006.08_BC.06CN_YUN01_23
CTRPNN-NT-R-KSIR---I--G-PGQ--A-VYATG----DIIG---DIRQAHC
>1998.C.YNRL9840
CTRPNN-NT-R-TSIR---I--G-PGQ--T-FYATG----EIIG---DIRQAHC
>-.BC.YN197
CTRPGN-NT-R-TSIR---I--G-PGQ--T-FYATG----EIIG---DIRQAYC
>2007.01B.07CN_HN007
CTRPNN-NT-R-KSIH---I--G-PGQ--A-WYTTG----EIIG---DIRQAHC
>2007.01_AE.BJOX012000_04_1
CTRPSN-NT-R-KSIN---I--G-PGQ--A-FYQTG----DIIG---DIRQAYC
>2007.01_AE.07CN_HN042
CTRPSN-NT-R-TSIR---I--G-PGQ--V-FYRTG----EIIG---DIRKAYC
>2010.01_AE.10CNgx1313
CTRPSS-NT-R-TSIT---I--G-PGQ--V-FYRTG----DIIG---DIRKAYC
>1996.01_AE.96CHI29
CTRPSN-NT-R-TSIT---I--G-PGQ--V-FYRTG----DIIG---DIRKAYC
>2010.01_AE.10CNgx1334
CTRPSN-NT-R-TSIT---I--G-PGQ--V-FYRTG----DIIG---DIRKASC
>2010.01_AE.10CNgx1398
CTRPSN-NT-R-TSIT---I--G-PGQ--V-FYRTG----DIIG---DIRKAFC
>2008.01_AE.GX35_33
CTRPSN-NT-R-TSIH---I--G-PGQ--V-FYRTG----DIIG---DIRSAYC
>2010.01_AE.10CNgx1296
CTRPSN-NT-R-TSIT---I--G-PGQ--V-FYRTG----DIIG---DIRKAHC
>2003.B.979
CTRPNN-NT-R-KSIH---I--G-PGQ--A-WYTTG----QIIG---DIRQAHC
>2010.01_AE.10CNgx0928
CTRPSN-NT-R-TSIT---I--G-PGQ--T-FYRTG----DIIG---DIRRAYC
>2010.01_AE.10CNgx0995
CTRPSN-NT-R-TSIH---I--G-PGQ--T-FYRTG----DIIG---DIRRAYC
>2007.07_BC.XJIDU5301
CTRPNN-NT-R-KSIR---I--G-PGQ--A-FYATG----DIIG---NIRQAYC
>2004.B.CHNHLJBF04016c4
CTRPNN-NT-R-KSIN---I--G-PGQ--A-WYATG----QIIG---DIRQAHC
>-.BC.OS167
CIRPGN-NT-R-RSIR---I--G-PGQ--T-FYATG----DIIG---DIRQAHC
>2004.07_BC.XJDC0461
CTRPGN-NT-R-RSIR---I--G-PGQ--T-FYATG----DIIG---DIRQAHC
>2004.07_BC.3966_5419_XJ_2004
CTRPGN-NT-R-RSIR---I--G-PGQ--T-FYATG----DIIG---DIRKAHC
>2004.07_BC.XJDC061A
CARPGN-NT-R-RSIR---I--G-PGQ--T-FYATG----DIIG---DIRQAHC
>2006.07_BC.XJN0036_01
CTRPNN-NT-R-RSIR---I--G-PGQ--T-FYATG----DIIG---DIRQAHC
>2007.07_BC.XJIDU5319
CIRPGN-NT-R-RSIR---I--G-PGQ--T-FYATG----DIIG---DIRQAYC
>2004.07_BC.CBJA005
CTRPGN-NT-R-KSIR---I--G-PGQ--T-LYATG----EIIG---DIRQAHC
>2007.08_BC.CNE48
CTRPGN-NT-R-RSIR---I--G-PGQ--A-FYTTG----DIIG---DIRQAHC
>2002.07_BC.359_836_XJ_2002
CTRPNN-NT-R-QSIR---I--G-PGQ--T-FYATG----DIIG---DIRQAYC
>2005.07_BC.XJDC0813
CTRPNN-NT-R-QSIR---I--G-PGQ--T-FYATG----DIIG---DIRQAHC
>2000.B.00CNDL04D
CTRPNN-NT-R-KSIN---I--G-PGR--A-FYTTG----EIIG---DIRQAHC
>2010.01_AE.10CNgx1302
CTRPSN-NT-R-TSIP---I--G-PGQ--V-FYRTG----DIIG---DIRKAYC
>2007.01_AE.07CN_HN034
CTRPSN-NT-R-TSIP---I--G-PGQ--V-FYRTG----DIIG---DIRAAYC
>2010.01_AE.10CNgx1207
CIRPSN-NT-R-TSIP---I--G-PGQ--V-FYRTG----DIIG---DIRRAYC
>2007.01_AE.GX54_6
CTRPSN-NT-R-TSIP---I--G-PGQ--V-FYRTG----DIIG---DIKKAYC
>2007.07_BC.XJIDU5059
CTRTGN-NT-R-KSVR---I--G-PGQ--T-FYATG----DIIG---DIRQAYC
>-.BC.SC3
CTRPNN-NT-R-KSVR---I--G-PGQ--T-FYATG----DIIG---DIRQAHC
>2003.07_BC.SCIDU1742
CTRPGN-NT-R-KSVR---I--G-PGQ--T-FYATG----DIIG---DIRQAHC
>-.BC.SC58
CTRPSN-NT-R-KSVR---I--G-PGQ--T-FYATG----DIIG---DIRQAHC
>2004.07_BC.3975_5421_XJ_2004
CIRPNN-NT-R-KSVR---I--G-PGQ--T-FYATG----DIIG---DIRKAYC
>2005.07_BC.XJDC0833
CTRPGN-NT-R-KSVR---I--G-PGQ--T-FYATG----DIIG---DPRQAHC
>-.BC.SC1
CTRPGN-NT-R-KSVR---I--G-PGQ--T-FYATG----DIIG---DIRQAYC
>1998.-.YNRL9832
CIRPNN-NT-R-KSIP---I--G-PGQ--A-WYTTG----QIIG---DIRQAHC
>-.B.HB39
CTRPNN-NT-R-KSIP---I--G-PGQ--A-WYTTG----QIIG---DIRQAHC
>2003.B.9210
CTRPNN-NT-R-KSIP---I--G-PGR--A-WYATG----DIIG---DIRQAHC
>2010.07_BC.10CNgx1250
CTRPNN-NT-R-TSIG---I--G-PGQ--T-FYATG----DIIG---DIRQAHC
>2002.07_BC.6843_719_XJ_2002
CLRPNN-NT-R-TSIG---I--G-PGQ--T-FYATG----DIIG---DIKQAHC
>2008.01_AE.GX91_2
CTRPSN-NT-R-TSIT---I--G-PGQ--V-FYRTG----EIIG---DIRKAYC
>2007.01_AE.07CN_HN045
CTRPFN-NT-R-TSIT---I--G-PGQ--V-FYRTG----EIIG---DIRQAYC
>-.01_AE.XJ152
CTRPSN-ST-R-TSIT---I--G-PGQ--V-FYRTG----EIIG---DIRKAYC
>2007.01_AE.07CN_HN005
CTRPSN-NT-R-TSIT---I--G-PGQ--V-FYRTG----EIIG---DIRQAYC
>2007.01_AE.07CN_HN074
CIRPSN-NT-R-TSIT---I--G-PGQ--V-FYRTG----EIIG---DIRKAYC
>2010.01_AE.10CNgx1328
CTRPSN-NT-R-TSIH---I--G-PGQ--V-FYRTG----EIIG---DIRKAYC
>2005.01_AE.05GX142
CTRPYN-NT-R-TSIT---I--G-PGQ--V-FYRTG----EIIG---DIRNAYC
>-.A.CNLN15
CTRPNN-NT-R-KSVH---I--G-PGQ--A-FYATG----DIIG---DIRKAYC
>2010.01C.10CNgx1345
CTRPNN-NT-R-KSIR---I--G-PGQ--T-VYATG----EIIG---DIRQAHC
>2007.07_BC.XJIDU5312
CTRPNN-NT-R-KSIR---I--G-PGQ--T-IYATG----EIIG---DIRQAHC
>2007.BC.CNE40
CERPNN-NT-R-KSIR---I--G-PGQ--T-FYATG----DIIG---NIREAHC
>2004.07_BC.CBJB077
CTRPGN-NT-R-KSIR---I--G-PGQ--T-FYATG----DIIG---NIRQAHC
>2007.08_BC.CNE32
CTRPNN-NT-R-KSIR---I--G-PGQ--T-FYATG----DIIG---NIRLAYC
>2000.08_BC.Binyang_718
CTRPHN-NT-R-KSIR---I--G-PGQ--T-FYATG----DIIG---NIRQAHC
>-.BC.SC149
CTRPNN-NT-R-KSIR---I--G-PGQ--T-FYATG----DIIG---NIRQAHC
>2007.C.CNE106
CTRPNN-NT-R-KSIR---I--G-PGQ--T-FYATG----DIIG---NIRQAYC
>2004.07_BC.CBJA127
CTRPDN-NT-R-KSIR---I--G-PGQ--T-FYATG----DIIG---NIRQAHC
>2001.07_BC.5751_7648_JS_2001
CTRPGN-NT-R-KSIR---I--G-PGQ--T-FYATG----DIIG---NIRQAYC
>1997.01_AE.97CNGX_11F
CTRPSN-NT-R-TSIS---I--G-PGQ--V-FYRTG----DIIG---DIRKAYC
>2008.01_AE.GX8C_31
CTRPFN-NT-R-TSIN---I--G-PGQ--V-FYRTG----DIIG---DIRKAYC
>2000.01_AE.Pingxiang_124
CTRPSN-NT-R-TSIN---I--G-PGQ--V-FYRTG----DIIG---DIRKAYC
>2009.01_AE.1109
CTRPSN-NT-R-TSIR---I--G-PGQ--M-FYRTG----DIIG---DIRKAYC
>2007.01_AE.CYM035
CTRPSN-NT-R-TSIR---I--G-PGQ--M-FYRTG----DIIG---DIRKAFC
>2006.01_AE.06JS_NJ215
CIRPFN-NT-R-TSIR---I--G-PGQ--M-FYRTG----DIIG---DPRKAYC
>2007.08_BC.CNE44
CVRPNN-NT-R-RSIR---I--G-PGQ--T-FYATG----EIIG---DIRKAYC
>2006.B.HA080059
CTRPNN-NT-R-KSIN---I--G-PGR--A-WYATG----DIIG---DIRQAHC
>-.01_AE.CNLN52
CTRPSN-NT-R-TSIS---I--G-PGQ--T-FYRTG----DIIG---DIRQAYC
>2007.BC.309
CTRPNN-NT-R-TSIR---I--G-PGQ--T-FYATG----GIIG---DIRQAHC
>2010.01_AE.10CNgx1380
CTRPSN-NT-R-KSVR---I--G-PGQ--V-FYRTG----DIIG---DIRKAYC
>2007.01_AE.CNE26
CTRPSN-NT-R-KSVR---I--G-PGQ--V-FYRTG----DIIG---DIRQAYC
>2007.01_AE.CYM007
CTRPSN-NT-R-TSIR---I--G-PGQ--N-FYRTG----DIIG---DIRQAYC
>2006.07_BC.XJN0026_10B
CTRPSN-NT-R-KSIR---I--G-PGQ--T-FYATG----DITG---DIRQAHC
>2010.08_BC.10CNgx1238
CTRPNN-NT-R-KSIR---I--G-PGQ--T-FYATG----DITG---DIRQAHC
>-.07_BC.CH115
CTRPSN-NT-R-QSIR---I--G-PGQ--T-FYATG----EIIG---DIRQAHC
>2010.01_AE.10CNgx0910
CTRPSN-NT-R-TSIT---I--G-PGQ--V-FYRTG----QIIG---DIRKAYC
>2005.07_BC.CBJB226
CTRPNN-NT-R-KSIR---I--G-PGQ--T-FYATG----DIVG---DIRKAYC
>2007.07_BC.XJIDU5013
CTRPNN-NT-R-KSIR---I--G-PGQ--T-FYATG----DIVG---DIRQAHC
>2007.07_BC.XJIDU5012_69
CIRPGN-NT-R-KSIR---I--G-PGQ--T-FYATG----DIVG---DIRKAYC
>2005.01_AE.05GX156
CTRPSN-NT-R-TSIP---I--G-PGQ--V-FYRTG----EIIG---DIRKAYC
>2007.01_AE.07CN_HN083
CTRPFN-NT-R-TSIP---I--G-PGQ--V-FYRTG----EIIG---DIRKAYC
>2010.01_AE.10CNgx1326
CTRPSN-NT-R-TSIP---I--G-PGQ--V-FYRTG----EIIG---DTRKAYC
>-.BC.SC186
CTRPNN-NT-R-KSIR---I--G-PGQ--V-FYATD-----IIG---DIRQAHC
>2005.01_AE.05GX012
CTRPSN-NT-R-ISIT---I--G-PGQ--A-FYRTG----DIIG---DIRKAYC
>2005.07_BC.CBJB220
CIRPSN-NT-R-KSVR---I--G-PGQ--T-FYATG----EIIG---DIRQAHC
>-.BC.SC158
CTRPNN-NT-R-KSVR---I--G-PGQ--T-FYATG----EIIG---DIRQAHC
>2010.C.12c_1
CTRPGN-NT-R-KSVR---I--G-PGQ--T-FYATG----EIIG---DIRQAHC
>-.BC.SC165
CTRPGN-NT-R-KSVR---I--G-PGQ--T-FYATG----EIIG---DIRQAYC
>2002.07_BC.6789_843_XJ_2002
CSRPGY-NT-R-KSIR---I--G-PGH--S-FYATG----DIIG---DIRQAHC
>2010.B.10CNgx0956
CTRPNN-NT-R-KSIH---L--G-PGQ--A-WYATG----EIIG---DIRQAHC
>2010.01_AE.10CNgx1240
CTRPSN-NT-R-TSIT---I--G-PGR--A-FYRTG----DIIG---DIRQAFC
>2001.BC.DH015
CPRPNN-NT-R-KGIR---I--G-PGQ--T-FYATG----DIIG---DIREAHC
>-.07_BC.CNGL179
CTRPGN-NT-R-KGIR---I--G-PGQ--T-FYATG----DIIG---DIRQAHC
>1999.-.99CHNXJYF23_3
CTRPNN-NT-R-KSIR---I--G-PGQ--T-FYATD-----IIG---DIRQAHC
>1999.-.99CHNXJYM25_1
CTRPGN-NT-R-KSIR---I--G-PGQ--T-FYATD-----IIG---DIRQAHC
>2000.-.00CHNXJB2
CTRPGN-NT-R-KSIR---I--G-PGQ--T-FYATD-----IIG---DIRQAYC
>1999.-.99CHNXJYM29_5
CTRPGN-NT-R-KSIR---I--G-PGQ--T-FYAT-----DIIG---DMRQAHC
>1999.-.99CHNXJYM09_6
CTRPGH-NT-R-KSIR---I--G-PGQ--T-FYAT-----DIIG---DIRQAHC
>2007.07_BC.XJIDU5310
CIRPNN-NT-R-KSIR---I--G-PGQ--T-FYAT-----DIIG---DIRQAYC
>1999.-.99CHNBJB4_1
CTRPGN-NT-R-KSIR---I--G-PGQ--T-FYATD-----IIG---DIRPAHC
>-.07_BC.CH117
CTRPNN-NT-R-KSIR---I--G-PGQ--T-FYATD-----IIG---DIRQAYC
>1999.-.99CHNBJdp8
CTRHNI-NT-R-KSIR---I--G-PGQ--A-FYTT-----DIIG---DIRQAHC
>2009.07_BC.CBJA563
CIRPNN-NT-R-KSIR---I--G-PGQ--T-FYATG----EIIG---NIKQAHC
>2005.07_BC.SCIDU3134
CTRPDN-NT-R-KSIR---I--G-PGQ--T-FYATG----EIIG---NIRQAHC
>2007.07_BC.XJIDU5120
CTRPGN-NT-R-KSIR---I--G-PGQ--T-FYATG----EIIG---NIRKAHC
>2008.BC.08YN065
CTRPHN-NT-R-KSIR---I--G-PGQ--T-FYATG----EIIG---NIRQAHC
>2007.07_BC.XJIDU5041
CTRPGN-NT-R-KSIR---I--G-PGQ--T-FYATG----EIIG---NIRQAHC
>2005.07_BC.4163_5507_XJ_2005
CTRPNN-NT-R-KSIR---I--G-PGQ--T-FYATG----EIIG---NIRQAHC
>2000.08_BC.00CNKM06S
CTRPNN-NT-R-KSIR---I--G-PGQ--T-FYATG----DIKG---DIRQAHC
>2004.07_BC.CBJA020
CTRPGN-NT-R-KSIR---I--G-PGQ--A-FYATG----DVIG---DIRQAHC
>2007.01_AE.07CN_HN051
CTRPSN-NT-R-TSIN---I--G-PGQ--V-FYRTG----EIIG---DIRQAYC
>2008.01_AE.SHX335_24
CTRPSN-NT-R-TSIN---I--G-PGQ--V-FYRTG----EIIG---DIRKAYC
>2005.07_BC.SCIDU218
CTRPGN-NT-R-KSIK---I--G-PGQ--T-LYATG----DIIG---DIRQAHC
>2008.01_AE.1105
CTRPSN-NT-R-TSIR---I--G-PGQ--M-FYRTG----EIIG---DIRKAYC
>2007.01_AE.SZ346
CTRPYN-NT-R-TSIR---I--G-PGQ--M-FYRTG----EIIG---DIRKAYC
>1992.01_AE.96CHI42
CTRPSN-NT-R-TSIT---I--G-PGQ--V-FYKTG----DIIG---DIRKAYC
>2007.B.07CN_HN033
CIRPNN-NT-R-KSIN---I--G-PGR--A-WYATG----EIIG---DIRQAHC
>-.01_AE.YN115
CTRPSN-NT-R-TSIT---I--G-PGQ--M-FYRTG----DIIG---DIRKAYC
>2010.01_AE.10CNgx1332
CTRPSN-NT-R-TSIT---I--G-PGQ--M-FYRTG----DIIG---DIRRAYC
>2005.01_AE.05GX001
CTKPSN-NT-R-TSIT---I--G-PGQ--M-FYRTG----DIIG---DIRKAYC
>2010.01_AE.10CNgx0901
CTRPFN-NT-R-TSIP---I--G-PGQ--A-FYKTG----DIIG---DIRKAYC
>2008.-.NN002
CVRPNN-NT-R-KSIR---I--G-PGQ--T-FYATE----DIIG---DIRKAYC
>2000.C.00CNDH01S
CTRPNN-NT-R-KSIR---I--G-PGQ--T-FYATE----DIIG---DIRQAHC
>1996.-.YNRL9616
CTRPNN-NT-R-KSIP---I--G-PGR--A-WYATG----QIIG---DIRQAHC
>1996.-.YNRL9626
CIRPNN-NT-R-KSIH---L--G-PGQ--A-WYATG----QIIG---DIRQAHC
>-.01_AE.AE03
CTRPSN-NT-R-TSIT---I--G-PGQ--L-FYRTG----DIIG---DIRKAYC
>2007.01_AE.GX11_13
CTRPSN-NT-R-TSIT---I--G-PGQ--L-FYRTG----DIIG---DIRSAYC
>2008.-.NN060
CIRPSN-NT-R-KSIR---I--G-PGQ--T-FYATG----EITG---DIRQAHC
>2006.08_BC.06CN_YUN01_30
CIRPNN-NT-R-KSIR---I--G-PGQ--A-FYATE----EIIG---DIRQAHC
>2000.01_AE.Pingxiang_187
CTRPSN-NT-R-KSVT---I--G-PGQ--V-FYRTG----DIIG---DIRKAYC
>-.01_AE.OS155
CTRPSN-NT-R-TSIT---I--G-PGR--V-FYRTG----DIIG---DIRKAYC
>1996.-.YNRL9627
CTRPNN-NT-R-KSIP---L--G-PGQ--A-WYTTG----DIIG---DIRQAHC
>2004.07_BC.XJN0361
CVRPGN-NT-R-KSIR---I--G-PGQ--T-FFATG----DIIG---DIRKAYC
>2005.07_BC.XJN0362_16
CVRPGN-NT-R-KSIR---I--G-PGQ--T-FFATG----DIIG---DIRQAYC
>2009.01_AE.09CNgx0332
CTRPSN-NT-R-TSIT---I--G-PGQ--K-FYRTG----DIIG---DIRKAYC
>2004.B.SHXDC127
CTRPNN-NT-R-KSIP---L--G-PGQ--A-WYATG----EIIG---DIRQAHC
>-.BC.XJ132
CTRPNN-NT-R-KSIR---I--G-PGQ--T-FYATG----EIVG---DIRQAYC
>2001.07_BC.6719_8726_XJ_2001
CTRPNN-NT-R-KSIR---I--G-PGQ--T-FYATG----EIVG---DIRQAHC
>1996.B.96CHIC6
CIRPNN-NT-R-KSIH---L--G-PGQ--A-FYTTG----HIIG---DIRQAHC
>2004.07_BC.CBJA001
CTRPGN-NT-R-KSIR---I--G-PGQ--T-LYATG----GIIG---DIRQAHC
>2000.01_AE.Pingxiang_2
CTRPSN-NT-R-KSIT---M--G-PGQ--V-FYRTG----EIIG---DIRKAYC
>2004.B.CHNHLJBF04029c2
CTRPNN-NT-R-KSIH---L--G-PGQ--A-WYTTG----EIIG---DIRQAHC
>2000.-.00CHNYN27_3
CIRPNN-NT-R-KSIR---I--G-PGQ--T-FYAT-----EIIG---DIRQAYC
>1999.-.99CHNYN37_2
CTRPNN-NT-R-KSIR---I--G-PGQ--T-FYATE-----IIG---DIRQAHC
>2000.-.00CHNXJYC05
CTRPGN-NT-R-KSIR---I--G-PGQ--T-FYATE-----IIG---DIRQAHC
>-.B.B03
CTRPSN-NT-R-KSIN---I--G-PGR--A-WYATG----QIIG---DIRQAHC
>2010.B.10CNgx1337
CTRPNN-NT-R-KSIN---I--G-PGR--A-WYATG----QIIG---DIRQAHC
>2003.B.SHXDC0131
CTRLNN-NT-R-KSIP---I--G-PGQ--A-LYTTG----QIIG---DIRQAHC
>2009.07_BC.09CNgx0686
CTRPNN-NT-R-KSIR---I--G-PGQ--T-FYATG----DVIG---DIRQAHC
>-.BC.GD66
CTRPGN-NT-R-KSIR---I--G-PGQ--T-FYATG----DVIG---DIRQAHC
>-.BC.SC52
CIRPGN-NT-R-KSIR---I--G-PGQ--T-FYATG----DVIG---DIRQAHC
>2010.01_AE.10CNgx1368
CTRPSN-NT-R-KSTT---I--G-PGQ--V-FYRTG----DIIG---DIRKAHC
>2006.B.CNHLJBF06044
CTRPNN-NT-R-KSIS---I--G-PGQ--A-MYATG----QIIG---DIRQAHC
>2000.15_01B.HH069
CIRPNN-NT-R-KSIN---L--G-PGQ--A-WYTTG----DIIG---DIRQAHC
>-.01_AE.CNLN42
CTRPSN-NT-R-TSIN---I--G-PGR--A-FYRTG----DIIG---DIRQAYC
>-.BC.XJ70
CTRPSN-NT-G-KSIR---I--G-PGQ--T-FYATG----DIIG---DIRKAHC
>2004.B.SHXDC133
CTRPGN-NT-R-KSIP---L--G-PGQ--A-WYATG----QIIG---DIRQAHC
>2007.07_BC.XJIDU5171
CLRPDN-NT-R-KSIR---I--G-PGQ--T-FYAIG----DIIG---DIRKAHC
>2010.01_AE.10CNgx1243
CTRPSN-NT-R-TSIP---I--G-PGQ--V-FYQTG----DIIG---DIRAAYC
>2004.07_BC.XJDC1761
CTRPDN-NT-R-KSIR---I--G-PGQ--T-FYARG----DIIG---DIRQAHC
>2007.07_BC.XJIDU5155_770
CTRPGN-NT-R-KSIR---I--G-PGQ--T-FYARG----DIIG---DIRQAHC
>2002.07_BC.367_867_XJ_2002
CSRPGN-NP-R-KSIR---I--G-PGQ--T-FYATG----DIIG---DIRQAHC
>2000.C.00CNDH04D
CTRPNN-NT-R-KSIR---I--G-PGQ--T-FYATG----EIIG---GIRQAHC
>2006.01_AE.06CN_YUN01_10
CTRPSN-NT-R-ESIR---I--G-PGR--A-FYRTG----DIIG---DIRKAYC
>2007.01_AE.07CN_HN065
CTRPSN-NT-R-TSIT---I--G-PGQ--V-FYKTG----EIIG---DIRKAYC
>2005.07_BC.XJN0392_01
CTRPSN-NT-R-KSIR---I--G-PGQ--T-FYAYG----DIIG---DIRQAHC
>2007.BC.CNE16
CTRPND-NR-R-KSIR---I--G-PGQ--A-FYATG----EIIG---DIRQAYC
>2005.01_AE.05GX013
CTRPSN-NT-R-TSIT---I--G-PGQ--M-FYRTG----EIIG---DIRKAYC
>2007.07_BC.XJIDU5284_14
CTRPNN-NT-R-KSIR---I--A-PGQ--T-FYATG----DIIG---DIRQAYC
>2004.B.SHXDC162
CTRPNN-NT-R-KSIP---I--G-PGR--A-WYTTG----QIIG---DIRQAHC
>2003.B.SHXDC0281
CTRPDN-NT-R-KSIP---I--G-PGR--A-WYTTG----QIIG---DIRQAHC
>-.B.CR167
CTRPNN-NT-R-KSIH---L--G-PGQ--A-WYTTG----QIIG---DIRQAHC
>2004.B.CBJC062
CIRPNN-NT-R-KSIH---L--G-PGQ--A-WYTTG----QIIG---DIRQAHC
>-.B.CR52
CTRPNT-TT-R-KSIH---L--G-PGQ--A-WYTTG----QIIG---DIRQAHC
>-.B.CR64
CTRPNT-NT-R-KSIH---L--G-PGQ--A-WYTTG----QIIG---DIRQAHC
>-.B.CNLN28
CTRPNN-NT-R-KSIH---L--G-PGQ--A-WYTTG----QIIG---DIRKAHC
>2005.01_AE.FJ051
CTRPSN-NT-R-TSIT---I--G-PGQ--L-FYRTG----EIIG---DIRKAYC
>2010.-.BS134
CIRPGN-NT-R-RSIR---I--G-PGQ--T-FYATG----AIIG---DIRRAHC
>2010.-.BS136
CTRPNN-NT-R-KSIR---I--G-PGQ--T-FYATG----DIIE---DIRQAHC
>2008.07_BC.YL080504
CTRPNN-NT-R-KSIR---I--G-PGQ--T-FFATG----EIIG---DIRQAHC
>2007.07_BC.XJIDU5091
CIRPGN-NT-R-RSIR---I--G-PGQ--T-FYATG----GIIG---DIRQAYC
>2006.01_AE.06JS_NJ14
CTRPSN-NT-R-TSIR---I--G-PGQ--M-FYSTG----DIIG---DIRKAYC
>2007.01_AE.07CN_HN057
CTRPSN-NT-R-KSMT---I--G-PGQ--V-FYRTG----EIIG---DIRQAYC
>2010.01_AE.10CNgx1003
CTRPSN-NT-R-TSIT---I--G-PGQ--T-WYRTG----EIIG---DIRKAYC
>2007.B.CYM016
CTRPNN-NT-R-KSIP---V--G-PGR--A-FYATG----DIIG---DIRQAHC
>-.07_BC.GX84_59
CTRPNN-NT-R-KSVR---I--G-PGQ--T-FYATG----RIIG---DIRQAYC
>2008.07_BC.YL080441
CTRPNN-NT-R-KSVR---I--G-PGQ--T-FYATG----AIIG---DIRQAYC
>-.BC.SC124
CTRPNN-NT-R-KSVR---I--G-PGQ--T-FYATG----AIIG---DIKQAHC
>2010.01B.HNCN_2011_brain_autopsy_07
CTRPNN-NT-R-KSIH---L--G-PGQ--A-LYTTG----DIIG---DIRQAHC
>2004.07_BC.4090_5466_XJ_2004
CTRPGN-NT-R-KSIR---I--G-PGQ--T-FYATG----EVIG---DIRQAHC
>2007.01_AE.07CN_HN018
CTRPSN-NT-R-KSTT---I--G-PGQ--V-FYRTG----EIIG---DIRKAYC
>2009.07_BC.CBJA552
CTRPSN-NT-R-KSIR---I--G-PGQ--T-FYATG----EVIG---DIRQAHC
>2010.01C.10CNgx1347
CTRPNN-NT-R-KSIR---I--G-PGQ--T-FYATG----EVIG---DIRQAHC
>2007.07_BC.XJIDU5033
CIRPSN-NT-R-KSIR---I--G-PGQ--T-FYATG----EVIG---DIRQAHC
>2010.08_BC.10CNgx1241
CVRPNN-NT-R-KSIR---I--G-PGQ--T-FYATG----EVIG---DIRQAYC
>2007.01_AE.07CN_HN044
CTRPSN-NT-R-KSTT---I--G-PGQ--V-FYRTG----EIIG---DIRQAHC
>2010.01_AE.10CNgx1215
CTRPSN-NT-R-TSIP---I--G-PGQ--V-FYKTG----EIIG---DIRKAYC
>2007.01_AE.BJ3_4
CIRPSN-NT-R-TSIS---I--G-PGR--T-FYRTG----DIIG---DIRQAYC
>2007.07_BC.XJIDU5103
CTRPSN-NT-R-KSVR---I--G-PGQ--T-FYATG----GIIG---DIRQAHC
>2006.01_AE.06GX239
CTRPSN-NT-R-TSIA---I--G-PGQ--M-FYRTG----DIIG---DIRKAYC
>2003.B.SHXDC0141
CTRSNN-NT-R-KSIP---L--G-PGQ--A-WYTTG----QIIG---DIRQAHC
>2004.B.CBJC043
CIRPNN-NT-R-KSIP---L--G-PGQ--A-WYTTG----QIIG---DIRQAHC
>-.B.CR170
CTRPNN-NT-R-KSIP---L--G-PGQ--A-WYTTG----QIIG---DIRQAHC
>2007.01_AE.07CN_HN060
CTRPSN-NT-R-VSIP---I--G-PGQ--V-FYRTG----EIIG---DIRKAYC
>2005.01_AE.Fj052
CTRPSN-NT-R-TSIA---I--G-PGQ--L-FYRTG----DIIG---DIRAAYC
>2001.15_01B.DH019
CIRPGN-NT-R-KSIQ---I--G-PGR--A-WYTTG----QIIG---DIRQAHC
>2000.-.00CHNYN4M
CTRPNN-NT-R-KSIR---I--G-PGQ--A-FYATA-----IIG---DIRQAHC
>2010.01C.10CNgx1312
CTRPNN-NT-R-KSIR---I--G-PGQ--T-FYATG----AIIG---NIRLAHC
>2007.07_BC.XJIDU5032
CTRPNN-NT-R-KSIR---I--G-PGQ--T-FYAEG----EIIG---DIRQAHC
>2006.07_BC.XJN0046_02a
CTRPNN-NT-R-TSVR---I--G-PGQ--T-FYATG----DIIG---DIRQAHC
>1996.B.96CHI24
CTRPNN-NT-R-KSIH---L--G-PGQ--T-WYTTG----QIIG---DIRQAHC
>2007.07_BC.CNE70
CTRPGN-NT-R-KSIR---I--G-PGQ--T-FYATG----GIIG---NIRQAHC
>2010.C.121c_1
CTRPSN-NT-R-KSTS---I--G-PGQ--T-FYRTG----DIIG---DIRKAFC
>2006.BC.CNE7
CTRPNN-NT-R-KSIR---I--G-PGQ--T-FYATG----KIIG---NIREAHC
>-.BC.YN189
CTRPNN-NT-R-KSIR---I--G-PGQ--T-FYATG----NIIG---NIRQAHC
>2010.01_AE.10CNgx1318
CTRPSN-NT-R-TSIT---I--G-PGK--V-FYRTG----DIIG---DIRKAYC
>2007.01_AE.SZ338
CTRPFN-NT-R-TSIR---I--G-PGQ--M-FYKTG----EIIG---DIRKAYC
>2002.B.02HNsmx2
CTRPNN-NT-R-KSIH---I--G-PGK--A-WYTTG----QIIG---DIRQAHC
>2004.B.CNHLJBM04020
CTRPNN-NT-R-KSIH---L--G-PGQ--A-LYATG----QIIG---DIRQAHC
>-.B.CR171
CTRPNN-NT-R-KSIS---L--G-PGQ--A-WYTTG----QIIG---DIRQAHC
>2004.B.CNE99_U
CTRPNN-NT-R-KSIN---L--G-PGQ--A-WYTTG----QIIG---DIRQAHC
>2000.08_BC.Binyang_714
CTRPNN-NT-R-KSIR---I--G-PGL--T-LYATG----DIIG---DIRQAHC
>2007.01_AE.07CN_HN035
CTRPSN-NT-R-KGIT---I--G-PGQ--V-FYRTG----EIIG---DIRKAYC
>-.G.CNLN3
CTRPSN-NT-R-KSIH---I--G-PGQ--A-FYATG----NIIG---NIRQAHC
>2007.01_AE.07CN_HN048
CTRPSN-NT-R-KSTP---I--G-PGQ--V-FYRTG----EIIG---DIRKAYC
>2008.B.1110
CTRPNN-NT-R-KSIH---L--G-PGR--S-FYATG----EIIG---DIRQAHC
>2004.07_BC.CBJB010
CTRPSN-NT-R-KSIR---I--G-PGQ--T-FYATG----GITG---DIRQAHC
>2006.01_AE.CNE8
CTRPSN-NT-R-TSVR---I--G-PGQ--V-FYRTG----DIIG---DIRKAYC
>2005.01_AE.CNE60
CIRPST-NT-R-TSVR---I--G-PGQ--V-FYRTG----DIIG---DIRKAYC
>2007.B.HA080082
CTRPNN-NT-R-KSIH---L--G-PGR--A-WYATG----QIIG---DIRQAHC
>2007.B.07CN_HN009
CTRPNN-NT-R-KSIH---L--G-PGR--A-WYATG----QIIG---DIRQAYC
>2007.07_BC.XJIDU5327_91
CTRPSN-NT-R-TSIR---I--G-PGQ--T-FYATG----DITG---DIRQAHC
>2010.01_AE.10CNgx1341
CTRPSN-NT-R-TSMR---I--G-PGQ--V-FYRTG----DIIG---DIRKAYC
>2004.B.CBJC182
CTRPNN-NT-R-KSIP---L--G-PGR--A-WYATG----EIIG---DIRQAHC
>-.01_AE.OS199
CTRPSN-NT-R-TSIA---I--G-PGQ--L-FYRTG----EIIG---DIRKAYC
>2010.01_AE.10CNgx1219
CIRPSN-NT-R-KSTS---I--G-PGQ--V-FYRTG----EIIG---DIRKAYC
>-.B.CR157
CTRPNN-NT-R-KSIH---L--G-PGQ--A-WYTTG----HIIG---DIRQAHC
>2006.01_AE.06CN_YUN01_02
CTRPSN-NT-R-TSIH---M--G-PGQ--V-FYRTG----DIIG---DIRKAYC
>-.01_AE.GX_E_14
CTRPSN-NT-R-TSIT---M--G-PGQ--V-FYRTG----DIIG---DIRKAYC
>2000.-.00CHNBJDp8
CTRPNN-NT-R-KSIH---I--G-PGQ--A-FYATA-----IIG---DIRQAHC
>1996.-.YNRL9614
CTRPNN-NT-R-KSIP---I--G-PGK--A-WYTTG----QIIG---DIRQAHC
>2007.01_AE.CYM017
CTRPSN-NT-R-TSTR---I--G-PGQ--V-FYRTG----DIIG---DIRKAYC
>2003.B.114
CTRPNN-NT-R-KSIS---L--G-PGR--A-WYTTG----DIIG---DIRQAHC
>-.07_BC.CH070
CTRPGN-NT-R-KGIG---I--G-PGQ--T-FYATG----EIIG---DIRKAHC
>2002.07_BC.XJ0284ENV01
CTRPNN-NT-R-KSIR---I--G-PGQ--T-FYATE----GIIG---DIRQAHC
>2006.B.06JS_NJ173
CTRPNN-NT-R-KGIH---I--G-PGR--A-FYTTG----DIIG---DIRKAYC
>2006.07_BC.XJN0364_08
CTRPGN-NT-R-KSIR---I--G-PGQ--T-FFATG----AIIG---DIRQAHC
>2004.07_BC.XJN0361_03
CIRPGN-NT-R-KSIR---I--G-PGQ--T-FFATG----AIIG---DIRKAYC
>2006.01_AE.Fj063
CTRPSN-NT-R-TSIR---I--G-PGQ--V-FYRTG----DITG---DTRRAYC
>2004.B.SHXDC148
CTRPNN-NT-R-KSIP---L--G-PGR--A-WYATG----QIIG---DIRQAHC
>2004.07_BC.4011_5430_XJ_2004
CTRPHN-NT-R-KSIG---I--G-PGH--T-FYATG----SIIG---DIRQAYC
>2010.01_AE.10CNgx1214
CIRPFN-NT-R-TSIH---I--G-PGQ--M-FYQTG----EIIG---DIRKAYC
>2010.01_AE.10CNgx1383
CTRPFN-NT-R-KSIT---I--G-PGR--V-FYRTG----DITG---DIRKAYC
>2008.B.CBJC507
CTRPSN-NT-R-KSIH---L--G-PGQ--A-WYPTG----QIIG---DIRQAHC
>2001.15_01B.DH011
CTRPNN-NT-R-KSVP---I--G-PGQ--A-WYATG----QIIG---DIRQAHC
>1996.B.96CHI12
CTRPNN-NT-R-KSIH---L--G-PGR--A-WYTTG----QIIG---DIRQAHC
>2003.B.SHXDC0311
CTRPNN-NT-R-KSIH---I--G-QGQ--A-WYTTG----DIIG---DIRQAHC
>2008.01_AE.SHX346_60
CTRPSN-NT-R-TSIP---M--G-PGQ--V-FYRTG----DIIG---DIRKAYC
>2006.01_AE.CNE5
CTRPYN-NT-R-KSIT---I--G-PGQ--V-FYRQG----EIIG---DIRKAYC
>1998.-.YNRL9802
CTRPNN-NT-R-KSIP---L--G-PGR--A-WYTTG----EIIG---DIRQAHC
>1996.-.YNRL9826
CTRPNN-NT-R-KSIP---L--G-PGK--A-WYATG----DIIG---DIRQAHC
>2006.01_AE.06CN_YUN01_34
CTRPSN-NT-R-TSMT---I--G-PGQ--V-FYRTG----DIIG---DIRMAYC
>2010.01_AE.10CNgx0908
CTRPFN-NT-R-TSMT---I--G-PGQ--V-FYRTG----DIIG---DPRKAYC
>2010.01B.HNCN_2011_brain_autopsy_04
CTRPNN-NT-R-KSIS---L--G-PGR--A-WYATG----QIIG---DIRRAFC
>1998.-.YNRL9804
CTRPNN-NT-R-KSIS---L--G-PGR--A-WYATG----QIIG---DIRRAHC
>2007.01_AE.07CN_HN073
CIRPSN-NT-R-TSMT---I--G-PGQ--V-FYRTG----DIIG---DIRKAYC
>2007.01_AE.07CN_HN069
CTRPFN-NT-R-TSMT---I--G-PGQ--V-FYRTG----DIIG---DIRQAYC
>2005.01_AE.05GX034
CTRPSN-NT-R-TSIP---I--G-PGK--V-FYRTG----EIIG---DIRQAYC
>2010.01_AE.10CNgx1360
CTRPFN-NT-R-TSIR---I--G-PGQ--V-FYRTG----EIIG---NPRKAYC
>2010.01_AE.10CNgx1304
CTRPSN-NT-R-TSVT---I--G-PGQ--T-FYRTG----DIIG---DIRRAYC
>2004.B.3321
CTRPNN-NT-R-KSIN---L--G-PGR--A-WYATG----QIIG---DIRQAHC
>2007.C.CNE66
CTRPNN-NT-R-KSVR---I--G-PGQ--A-FYATG----DIIG---NIREAHC
>2007.B.07CN_HN063
CTRPNN-NT-R-KGIH---I--G-PGQ--A-WYATG----QIIG---DIRQAHC
>2004.B.SHXDC106
CTRPNN-NT-R-KSIH---L--G-PGQ--S-WYTTG----QIIG---DIRQAHC
>2007.01_AE.BJOX010000_06_2
CIRPSN-NT-R-TSTR---I--G-PGQ--V-FYRTG----EIIG---DIRKAYC
>2007.01_AE.07CN_HN032
CTRPFN-NT-R-TSTR---I--G-PGQ--V-FYRTG----EIIG---DIRAAYC
>1998.-.YNRL9842
CTRPNN-NT-R-KSIS---L--G-PGR--A-FYTTG----HIIG---DIRQAHC
>2004.B.SHXDC181
CTRPNN-NT-R-KGIP---I--G-PGQ--A-WYTTG----DIIG---DIRQAHC
>2008.07_BC.YL080283
CTRPGN-NT-R-KSIR---I--G-PGQ--T-FYAPG----GIIG---DIRQAHC
>2000.01_AE.Pingxiang_269
CTRPSN-NT-R-TSIS---M--G-PGQ--V-FYRTG----DIIG---DIRKAYC
>2009.01_AE.09CNgx0699
CTRPSN-NT-R-KSTT---I--G-PGR--V-FYRTG----EIIG---DIRKAYC
>2004.B.SHXDC194
CTRPSN-NT-R-KSIS---L--G-PGR--A-WYTTG----EIIG---DIRQAHC
>-.B.BJ86
CTRPNN-NT-R-KSIS---L--G-PGR--A-WYTTG----EIIG---DIRKAHC
>2003.B.SHXDC0561
CTRPNN-NT-R-KSIN---I--G-PGR--A-MYTTG----QIIG---DIRQAHC
>-.B.CR149
CTRPNI-NT-R-KSLQ---L--G-PGQ--A-FYATG----DIIG---DIRQAHC
>2007.01_AE.07CN_HN053
CTRPSN-NT-R-TSIT---F--G-PGQ--V-FYRTG----EIIG---DIRKAYC
>2003.B.771
YTRPNN-NT-R-KSIP---L--G-PGR--A-WYTTG----QIIG---DIRQAHC
>2004.B.CNHLJBM04018
CTRPNN-NT-R-KSIP---L--G-PGR--A-WYTTG----QIIG---DIRQAHC
>-.B.CR200
CTRPTN-NT-R-KSIP---L--G-PGR--A-WYTTG----QIIG---DIRQAHC
>2010.01B.HNCN_2011_brain_autopsy_05
CTRPNN-NT-R-KSIP---L--G-PGR--A-WYTTG----QIIG---DIRKAHC
>2007.01_AE.GX155_55
CTRPSN-NT-R-TSTT---I--G-PGQ--T-FYRTG----DIIG---DIRKAFC
>2001.15_01B.DH001
CTRPNN-NT-R-KSIN---I--G-PGQ--A-WYATG----QIIG---NIRQAHC
>2010.01_AE.10CNgx1255
CTRPSN-NT-R-TSIA---I--G-PGQ--L-WYRTG----DIIG---DIRKAYC
>2010.01_AE.10CNgx1213
CTRPSY-NT-R-TSLH---I--G-PGQ--V-FYRTG----DIIG---DIRNAFC
>2010.01_AE.10CNgx1381
CTRPSN-NT-R-TSVP---I--G-PGQ--V-FYRTG----DIIG---DIRAAYC
>2008.01_AE.GX83_47
CTRPSN-NT-R-TSLT---I--G-PGQ--V-FYRTG----DIIG---DIRKAYC
>2004.B.CNHLJBF04025
CTRPNN-NT-R-KSIN---I--G-PGR--S-WYTTG----QIIG---DIGQAHC
>2005.01_AE.Fj057
CTRPSN-NT-R-TSMP---I--G-PGQ--V-FYRTG----DIIG---DIRQAYC
>2004.B.SHXDC210
CTRPNN-NT-R-KSIH---I--G-PGQ--A-WFATG----QIIG---DIRKAHC
>2010.01_AE.10CNgx1348
CTRPSN-NT-R-TSVT---I--G-PGQ--V-FYRTG----EIIG---DIRKAYC
>2007.01_AE.BJX4_6
CTRPSN-NT-R-TSVT---I--G-PGQ--V-FYRTG----EIIG---DIRQAWC
>2003.B.412
CTRPNN-NT-R-KSIP---L--G-PGK--A-WYTTG----DIIG---DIRQAHC
>2007.01_AE.07CN_HN024
CTRPSN-NT-R-TSIH---M--G-PGQ--A-FYQTG----DIIG---DIRKAFC
>2010.01_AE.10CNgx1323
CTRPSS-NT-R-KSTR---I--G-PGM--V-FYRTG----DIIG---DIRQAYC
>-.BC.SC145
CTRPGN-NT-R-KSVR---I--G-PGQ--T-FYATG----DIIG---NIRQADC
>2000.-.00CHNHN88_4
CTRPNN-NT-R-KSIP---I--G-PGK--A-WYTTG-----IIG---DIRQAHC
>-.B.CR161
CTRPNN-NT-R-KSIS---L--G-PGR--A-WYTTG----QIIG---DIRQAHC
>2008.01B.08CYM047
CTRPAN-NT-R-TGIT---I--G-PGQ--V-FYRTG----DIIG---DIRKAFC
>2009.01_AE.09CNgx0350
CTRPSN-NT-R-TSMT---I--G-PGQ--V-FYRTG----EIIG---DIRRAYC
>2009.01_AE.09CNgx0712
CTRPPN-NT-R-TSMT---I--G-PGQ--V-FYRTG----EIIG---DIRKAYC
>2006.01_AE.06CN_YUN01_08
CTRPFN-NT-R-TSMT---I--G-PGQ--V-FYRTG----EIIG---DIRKAYC
>2010.01_AE.10CNgx1281
CTRPSN-NT-R-TSMT---I--G-PGQ--V-FYRTG----EIIG---DIRKAYC
>2010.01_AE.10CNgx1396
CTRPSN-NT-R-TGIH---I--G-PGQ--V-FYRTG----DIIG---DIRKAYC
>2003.B.551
CTRPNN-NT-R-KSIN---L--G-PGR--A-WYTTG----QIIG---DIRQAHC
>2003.B.533
CTRPSN-NT-R-KSIN---L--G-PGR--A-WYTTG----QIIG---DIRQAHC
>1999.-.99CHNYN23_1
CTRPSN-NT-R-TSIH---I--G-PGQ--V-FYRT-----DIIG---DIRKAYC
>2007.01_AE.GX2010_36
CTRPSN-KT-R-TSVR---I--G-PGQ--V-FYKTG----DIIG---DIRKAYC
>2007.01_AE.BJOX015000_11_5
CTRPSN-NT-R-TSVR---I--G-PGQ--M-FYRTG----DIIG---DIRKAYC
>2007.01_AE.07CN_HN014
CTRPSN-NT-R-TSIT---I--G-PGQ--V-FYRTG----EIIG---NIRRAYC
>2009.01_AE.09CNgx0670
CSRPSN-NT-R-TSIT---I--G-PGQ--V-FYRTG----EIIG---NIRQAYC
>2010.01_AE.10CNgx1253
CTRPSN-NT-R-TSIT---I--G-PGQ--V-FYRTG----EIIG---NIRQAYC
>2007.B.HA080117
CTRPNN-NT-R-KSIP---L--G-PGR--V-WYTTG----QIIG---DIRQAHC
>-.A.CNLN14
CTRPNN-NT-R-KSVH---I--G-PGQ--A-FYATG----DIIG---NIRQAFC
>2007.08_BC.CNE47
CTRPGN-NT-R-RSIR---I--G-PGQ--A-FYATD----DIIG---DIRQAHC
>2007.01_AE.CYM015
CTRPFN-NT-R-TSVR---I--G-PGQ--V-FYGTG----DIIG---DIRKAYC
>1999.-.99CHNBJdp15
CTRPNN-NT-R-KSIP---I--G-PGQ--A-WYTT-----EIIG---DIRQAHC
>2010.01_AE.10CNgx0918
CTRPSN-NT-R-TSIA---I--G-PGQ--I-FYKTG----EIIG---DIRKAYC
>2008.01_AE.GX72_27
CTRPSN-NT-R-TSMS---I--G-PGQ--V-FYRTG----DIIG---DIRKAYC
>2000.-.00CHNYN18m_1
CTRPNN-NT-R-KSIR---V--G-PGQ--T-FYAT-----DIIG---DIRQAHC
>1996.01_AE.96CHI28
CIRPSN-NT-R-TSTS---I--G-PGQ--V-FYRTG----DIIG---DIRKAYC
>2007.01_AE.07CN_HN031
CTRPSN-NT-R-TSTS---I--G-PGQ--V-FYRTG----DIIG---DIRAAYC
>2004.B.SHXDC110
CTRPNN-NT-R-KSIP---L--G-PGK--A-WYATG----QIIG---DIRQAYC
>2004.B.SHXDC177
CTRPNN-NT-R-KSIP---L--G-PGK--A-WYATG----QIIG---DIRQAHC
>2009.01_AE.09CNgx0317
CTRPFN-NT-R-TSVP---I--G-PGQ--V-FYRTG----EIIG---DIRKAYC
>2000.01_AE.Binyang_527
CTRPSN-NT-R-TSLT---I--G-PGQ--V-FYRTG----EIIG---DIRKAYC
>-.B.XJ173
CTRPNN-NT-R-RSIN---L--G-PGR--A-FYATG----DIIG---DIRQAHC
>2010.01_AE.10CNgx1307
CTRPSN-NT-R-TSIH---I--G-PGQ--V-FYRTG----EITG---DIRKAYC
>2007.01_AE.07CN_HN046
CTRPSN-NT-R-TSIT---I--G-PGQ--V-FYRTG----EITG---DIRKAYC
>2006.01_AE.FJ054
CTRPSN-NT-R-TSIH---I--G-PGQ--V-FYRTG----EITG---DIRRAYC
>2007.01_AE.07CN_HN052
CTRPSN-NT-R-TSIT---I--G-PGQ--V-FYRTG----EITG---DIRQAYC
>1999.-.99CHNYN8
CTRPNN-NT-R-QSIR---I--G-PGQ--T-FYATD-----IIG---DIRQAHC
>2007.B.CYM030
CTRPGN-NT-R-KSIH---V--G-PGR--A-LYATG----DIIG---DIRQAHC
>2007.01_AE.07JSWX045
CTRPSN-NT-R-ESTR---I--G-PGQ--V-FYRTG----DIIG---DIRKAYC
>2000.-.00CHNHN20_5
CTRPNN-NT-R-KSIH---I--G-PGQ--A-WYATA-----IIG---DIRQAHC
>2000.-.00CHNHN20_3
CTSPNN-NT-R-KSIH---I--G-PGQ--A-WYATA-----IIG---DIRQAHC
>2009.01_AE.09CNgx0675
CTRPNN-NT-R-TSTR---I--G-PGQ--L-FYRTG----DIIG---DIRSAFC
>2003.B.SHXDC0091
CTRPNN-NT-R-KSIH---L--G-PGK--A-WYTTG----QIIG---DIKQAHC
>-.B.OS137
CTRPNN-NT-R-KSIH---L--G-PGK--A-WYTTG----QIIG---DIRQAHC
>1998.-.YNRL9820
CTRRDP-NT-R-KSIT---L--G-PGK--A-WYTTG----QIIG---DIRQAHC
>2003.B.HA080143
CIRPNN-NT-R-KSIH---L--G-PGK--A-WYTTG----QIIG---DIRQAHC
>1999.-.99CHNBJB25_4
CTRPGN-NT-R-KSVR---I--G-PGQ--T-FYATD-----IIG---DIRQAHC
>2007.07_BC.XJIDU5296_90
CTRPNN-NT-R-KSVR---I--G-PGQ--T-FYAT-----DIIG---DIRQAYC
>2007.07_BC.XJIDU5170
CTRPGN-NT-R-KSIR---I--G-PGQ--T-FYATG----DIVG---NIRQAHC
>2008.01_AE.SH6_81
CTRPGN-NT-R-TSIT---I--G-PGK--V-FY-TG----EIIG---DIRKAYC
>-.BC.SC144
CTSPNN-NT-R-KGIG---I--G-PGQ--T-FYATG----SIIG---DIRQAHC
>2006.B.CNE1
CIRPNN-NT-R-KSIP---L--G-PGK--A-WYTTG----EIIG---DIRKAHC
>-.01_AE.XJ8
CTRPSN-NT-R-TSIR---I--G-PGQ--M-FYRTG----DITG---DIRKAYC
>-.BC.SC60
CTRPNN-NT-R-KSVR---I--G-PGQ--T-FYATG----EIIG---NIRQAHC
>2007.01_AE.07CN_HN043
CTRPSN-NT-R-TGIT---I--G-PGQ--V-FYRTG----EIIG---DIRNAYC
>2007.01_AE.GX34_21
CTRPSN-NT-R-TGIT---I--G-PGQ--V-FYRTG----EIIG---DIRKAYC
>2010.C.123c_1
CTRPNN-NT-R-KSVR---I--G-PGQ--A-FYTTG----EIIG---NIRQAHC
>2009.01_AE.09CNgx0324
CTRPFN-NT-R-ESFR---I--G-PGQ--V-FYRTG----DIIG---DIRKAYC
>1999.-.99CHNXJYM06_1
CTRPGN-NT-R-KSIR---I--G-PGQ--T-FYATD-----IIG---NIRQAYC
>2008.07_BC.YL080264
CTRPNN-NT-R-KSVR---I--G-PGQ--T-FYATG----DIIG---RIREAHC
>-.A.CNLN13
CTRPNN-NT-R-KSVH---I--G-PGQ--A-FYATG----EIIG---NIRQAFC
>2009.07_BC.CBJA570
CTRPGN-NT-R-RSVR---I--G-PGQ--T-FYTTG----EIIG---DIRRAHC
>1996.01_AE.96CNGX_3
CTRPSN-NT-K-TSIT---I--G-PGQ--V-FYRTG----DIIG---DIRKAYC
>2010.01_AE.10CNgx1222
CTRPSN-NT-R-TSIR---I--G-PGQ--V-WYRTG----DIVG---DIRKAHC
>1992.01_AE.96CHIC8
CTRPSN-NT-K-TSIT---I--G-PGQ--V-FYRTG----DIIG---DIRQAYC
>2010.01B.HNCN_2011_brain_autopsy_03
CTRPNN-NT-R-KSIH---I--G-PGQ--S-WYATG----QIIG---NIRQAHC
>2004.07_BC.4057_5456_XJ_2004
CTRPGN-NT-R-QSIR---I--G-PGQ--T-FYATG----EIVG---DIRQAHC
>2009.B.1104
CTRPNN-NT-R-KSIH---L--G-PGR--S-LYATG----DIIG---DIRRAHC
>2007.01_AE.BJ17A_6
CTRPSN-NT-R-TSTR---I--G-PGQ--V-FYRTG----AIIG---DIRKAYC
>2004.02_AG.CNE85_U
CIRPSN-NT-R-KSVR---I--G-PGQ--T-FFATG----DIIG---DIRQAHC
>1996.-.YNRL9622
CTRPNN-NT-R-KSIP---L--G-PGK--A-WYTTG----QIIG---DIRQAHC
>2007.B.HA080081
CIRPNN-NT-R-KSIP---L--G-PGK--A-WYTTG----QIIG---DIRQAHC
>1996.-.YNRL9610
CTRPNN-NT-R-KSIP---L--G-PGK--A-WYTTG----QIIG---DIRQAYC
>-.B.CR173
CVRPNN-NT-R-KSIP---L--G-PGK--A-WYTTG----QIIG---DIRQAHC
>1998.-.YNRL9835
CTRPNN-TT-R-KSIP---L--G-PGK--A-WYTTG----QIIG---DIRQAHC
>2000.B.00CNDH05S
CTRPHH-NT-R-KSIP---L--G-PGK--A-WYTTG----QIIG---DIRQAHC
>-.B.HB32
CTRPNN-NT-R-KSIP---L--G-PGK--A-WYTTG----QIIG---DIRKAHC
>2010.01_AE.10CNgx1403
CTRPSN-NT-R-TSMT---I--G-PGQ--I-FYRTG----DIIG---DIRKAYC
>2008.01_AE.GZ0804
CIRPSN-NT-R-TSIR---I--G-PGQ--V-FYGTG----EIIG---NIRQAYC
>2010.01_AE.10CNgx1365
CTRPNN-NT-R-TSMT---I--G-PGQ--I-FYRTG----DIIG---DIRAAFC
>2007.01_AE.BJOX030000_02_5
CTRPSN-NT-R-KSTR---I--G-PGQ--V-FYRTG----DITG---DIRKAYC
>2006.01_AE.Fj064
CTRPST-NT-R-KSTR---I--G-PGQ--V-FYRTG----DITG---DIRKTYC
>2003.B.SHXDC0611
CTRPNN-NT-R-KSIH---L--G-PGK--T-WYTTG----QIIG---DIRQAHC
>2009.01_AE.09CNgx0336
CTRPSN-NT-R-TSMT---I--G-PGR--V-FYRTG----DIIG---DIRRAHC
>2010.-.BS079
CTRPHN-NT-R-RSIR---I--G-PGQ--T-FYAKG----DIIG---DIRQAHC
>-.BC.YN13
CTRPNN-NT-R-KSIR---I--G-PGQ--T-FFATG----DIIG---NIREAHC
>2010.01_AE.10CNgx1282
CTRPSN-NT-R-KSTP---I--G-PGM--V-FYRTG----DIIG---DIRQAYC
>-.B.CR29
CTRPNN-NT-R-RSIH---L--G-PGQ--A-WYTTG----QIIG---DIRQAHC
>2010.01_AE.10CNgx1354
CTRPSN-NT-R-TSIN---M--G-PGR--V-FYRTG----DIIG---DIRKAYC
>2007.01_AE.BJOX023000_05_4
CIRPSN-NT-R-TSIR---I--G-PGQ--M-FYRTG----EITG---DIRKAYC
>2006.B.CNHLJSF06056
YTRPNN-NT-R-KSIP---I--G-PGQ--A-WYTTG----QVIG---DIRQAHC
>-.B.HW118
CTRPNN-NT-R-KSIP---I--G-PGR--A-WYTTG----EIIG---NIRQAHC
>2010.01B.HNCN_2011_brain_autopsy_10
CTRPNN-NT-R-KSIS---L--G-PGK--A-WYTTG----QIIG---DIRQAHC
>1999.-.99CHNXJYC09_2
CTRPGN-NT-R-KGIR---I--G-PGQ--T-FYATD-----IIG---DIRQAHC
>2000.-.00CHNYN7F
CTRPNN-NT-R-KGIR---I--G-PGQ--T-FYAT-----DIIG---DIRQAHC
>2004.B.SHXDC190
CTRPNN-NT-R-KSIH---L--G-PGQ--A-WYTTG----EIIG---NIREAHC
>-.B.CNLN21
CTRPNN-NT-R-KSIT---L--G-PGR--V-YYTTG----QIIG---DIRQAHC
>-.B.HN168
CIRPNN-NT-R-KSIN---I--G-PGR--A-WYATG----EIVG---DIRQAHC
>2004.07_BC.CBJB219
CTRPNN-NT-R-KSIR---I--G-PGQ--T-FYATR----DITG---DIRQAYC
>2006.B.HA080065
CTRPNN-NT-R-KSIN---I--G-PGR--A-WYATG----QIIG---NIRQAHC
>2007.07_BC.XJIDU5009
CIRPNN-NT-R-KSIR---I--G-PGQ--T-FYATG----DVIG---NIRQAYC
>2004.07_BC.CBJA130
CTRPNN-NT-R-KSIR---I--G-PGQ--T-FYATG----DVIG---NIRQAHC
>-.B.HW120
CTRPNN-NT-R-KGIH---I--G-PGQ--A-LYTTG----QIIG---DIRQAHC
>2007.01_AE.BJOX028000_10_3
CTRPSN-NT-R-TSIP---I--G-PGR--A-FYRTG----DITG---DIRQAYC
>2005.B.CNHLJBM05036
CTRPNN-NT-R-KGIN---I--G-PGR--A-WYTTG----DIIG---DIRQAHC
>2007.01_AE.GZ187_10
CTRPSN-NT-R-TSVT---I--G-PGQ--I-FYRTG----EIIG---DIRQAYC
>-.BC.YN109
CTRPNN-NT-K-KSIR---I--G-PGQ--T-FYATG----DIIG---NIRQAHC
>-.01_AE.CNLN36
CTRPGN-NT-R-TSIT---I--G-PGQ--V-FYRKG----EIIG---DIRKAYC
>2000.-.00CHNHN38_1
CTRPNN-NT-R-KSIN---I--G-PGR--A-WYTT-----DIIG---DIRQAHC
>1996.-.YNRL9606
CTRPNN-NT-R-KSIP---L--G-PGK--T-WYTTG----QIIG---DIRQAHC
>2007.01_AE.07CN_HN010
CTRPSN-NT-R-ISMT---I--G-PGQ--V-FYRTG----EIIG---DIRKAYC
>2009.01_AE.09CNgx0333
CTRPSN-NT-R-TSVR---I--G-PGQ--M-FYKTG----DIIG---DIRKAYC
>2010.0107.10CNgx1338
CIRPSN-NT-R-TSIR---I--G-PGQ--M-FYRTG----QITG---DIRKAYC
>2007.01_AE.07CN_HN039
CTRPSN-NT-R-TSMT---I--G-PGQ--I-FYRTG----EIIG---DIRKAYC
>2008.-.BH098
CTRPSN-NT-R-TSIT---L--G-PGQ--V-FYRTG----DIIG---NIRKAYC
>2004.B.SHXDC0931
CTRPNN-NT-R-KSIH---L--G-PGQ--A-WYTTG----QIIG---NIRQAHC
>2006.B.CNHLJ_M06058
CIRPSN-NT-R-KSIP---M--G-PGR--A-IYATG----EIIG---DIRQAHC
>2007.07_BC.SZ347
CTRPAN-NT-R-KSIR---I--G-PRQ--T-FYATG----DIIG---NIIQAHC
>2010.08_BC.10CNgx1317
CIRPNN-NT-R-KSIR---I--G-PGQ--T-FYATG----DVVG---DIRQAYC
>2010.01_AE.10CNgx1259
CTRPST-NM-R-TSIR---I--G-PGQ--L-FYRTG----DIIG---DIRSAYC
>2007.07_BC.XJIDU5089
CMRPGN-NT-R-KSIR---I--G-PGQ--T-FFATG----EIIG---NIRQAYC
>-.01_AE.OS188
CTRPSN-NT-R-TSIT---I--G-PGQ--L-FYRTG----DIMG---DIRKAYC
>2007.01_AE.BJOX017000_07_1
CARPSN-NT-R-TSIS---I--G-PGR--A-FYRTG----DITG---DIRQAYC
>2009.01_AE.1119
CTRPFN-NT-R-TSIN---I--G-PGR--A-FYRTG----DITG---DIRRAYC
>2000.-.00CHNHN97m_1
CTRPNN-NT-R-KSIH---L--G-PGQ--A-WYTT-----EIIG---DIRQAHC
>-.A.CNLN22
CTRPNN-NT-R-KSIR---I--G-PGQ--A-FYATD----DVIG---DIRQAHC
>2007.C.07CN_HN004
CIRPSN-NT-R-KSVR---I--G-PGQ--V-FYAAG----EIIG---DIRQAHC
>2004.07_BC.3953_5416_XJ_2004
CTRPGN-NT-R-RSIR---I--G-PGQ--T-FYATG----KIIG---NIEQAHC
>2005.01_AE.05GX079
CTRPSN-NT-R-TSIP---I--G-PGR--V-FYRTG----DITG---DIRKAYC
>2004.07_BC.4077_5462_XJ_2004
CIRPGN-NT-R-KSIR---I--G-PGQ--T-FYARG----DIVG---DIRQAYC
>-.07_BC.YN148r_9
CTRPNN-NT-R-KSVR---I--G-PGQ--T-FYAPG----EIIG---DIRQAYC
>2007.01_AE.CYM043
CTRPSN-NT-R-TSIT---F--G-PGK--V-FYRTG----DIIG---DPRAAYC
>2007.01_AE.07CN_HN055
CTRPSN-NT-R-TSLT---I--G-PGQ--I-FYRTG----EIIG---DIRKAYC
>2009.01_AE.09CNgx0306
CTRPNN-NT-R-TSIT---V--G-PGQ--V-LYRTG----DIIG---DIRSAYC
>2010.01_AE.10CNgx1353
CTRPSN-NT-R-TSIH---I--G-PGR--V-FYRTG----EITG---DIRKAYC
>2007.07_BC.XJIDU5033_58
CIRPSN-NT-R-KSIR---I--G-PGQ--T-FYATG----EVIG---NIRQAHC
>-.07_BC.SC17_32
CTRPGN-NT-R-KSIR---I--G-PGQ--T-FYATG----EVIG---NIRQAHC
>-.07_BC.GX79_7
CTRPGN-NT-R-KSIR---I--G-PGQ--T-FYATG----EVIG---NIRNAHC
>2003.B.SHXDC0061
CTRPNN-NT-R-KSIS---L--G-PGQ--A-WYTTG----EIIG---NIRQAHC
>2003.B.SHXDC0371
CTRPNN-NT-R-KSIP---I--G-PGQ--A-MFATG----QIIG---DIRQAHC
>2010.01_AE.10CNgx0900
CTRPNN-NT-R-KSIS---I--G-PGQ--A-YIRTG----DIIG---DIRTAYC
>2000.-.00CHNYN09M_5
CTRPSN-NT-R-TSIH---I--G-PGQ--V-FYKT-----EIIG---DIRRAYC
>-.B.HN172
CTRPNN-NT-R-KSIP---L--G-PGQ--A-WYTTG----QIIG---NIRQAHC
>2009.01_AE.09CNgx0362
CTRPSN-NT-R-TSIP---M--G-PGK--V-FYRTG----DIIG---DIRKAYC
>2007.01_AE.07CN_HN070
CTRPSN-NT-R-IGIT---I--G-PGQ--V-FYRTG----EIIG---DIRQAYC
>2007.01_AE.07CN_HN075
CTRPSN-NI-R-TSIN---I--G-PGQ--V-FYRTG----EIIG---DIRKAYC
>2009.01_AE.09CNgx0311
CTRPSN-NT-R-KSTT---I--G-PGQ--V-FYRTG----DIIG---PIRKAYC
>2009.01_AE.09CNgx0056
CTRPSN-NT-R-KSTR---I--G-PGQ--V-FYRTE----EIIG---DIRAAYC
>2007.B.HA080084
CIRPNN-NT-R-KSVH---I--G-PGK--A-WYTTG----QIIG---DIRQAHC
>2007.B.CYM002
CTRPSN-NT-R-KSIH---I--G-PGR--A-LYATG----QITG---DIRQAHC
>2003.B.CHNHLJBSF03009c34
CIRPNN-NT-R-KSIH---M--G-PGQ--A-WFATG----DIIG---DIRQAHC
>2004.B.CNE63
CTRPNN-NT-R-KSIH---L--G-PGQ--A-WHTTG----EIIG---DIRQAHC
>2007.B.HA080108
CIRPNN-NT-R-KGIH---I--G-PGR--T-WYTTG----QIIG---DIRQAHC
>2004.B.SHXDC195
CTRPNN-NT-S-KSIP---I--G-PGQ--A-WYTTG----RIIG---DIRQAHC
>1999.-.99CHNXJYF03_4
CTRPGN-NT-R-KSIR---I--G-PGQ--T-FYAT-----DII----DIRQAHC
>-.B.HW208
CTRPNN-NT-R-KSIN---I--G-PGR--A-LYATG----EIIG---NIRQAHC
>2010.01_AE.10CNgx0986
CTRPSN-NT-R-TSIT---I--G-PGK--V-FYRTG----DIIG---NPRQAYC
>2007.B.BJOX003000_19_1
CTRPTN-NT-R-KSIH---I--G-PGS--S-LYATG----AIIG---DIRQAHC
>-.B.isolate8
CTRPNN-NT-R-KSIY---I--G-PGR--A-FHTTG----RIIG---DIRNAHC
>-.B.CR47
CTRPNT-NT-R-KSIY---I--G-PGR--A-FHTTG----RIIG---DIRQAHC
>-.B.CR21
CTRPSN-NT-R-KSIY---I--G-PGR--A-FHTTG----RIIG---DIRKAHC
>-.B.CR71
CTRPNN-TT-R-KSIY---I--G-PGR--A-FHTTG----RIIG---DIRKAHC
>-.B.CR46
CTRPNN-NT-R-KSIY---I--G-PGR--A-FHTTG----RIIG---DIRQAHC
>2003.07_BC.7240_9210_XJ_2003
CTRPNN-NT-R-KSIR---M--G-SGQ--T-FYATG----AIIG---DIRQAYC
>-.B.CR33
CTRPTN-NT-R-KSIY---I--G-PGR--A-FHTTG----RIIG---DLRKAHC
>-.B.isolate6
CTRPND-NT-R-KSIY---I--G-PGR--A-FHTTG----RIIG---DIRKAHC
>-.B.isolate2
CTRPNN-NT-R-KSIY---I--G-PGR--A-FHTTG----RIIG---DIRKAHC
>2002.07_BC.366_858_XJ_2002
CPRPNN-NP-R-KSLR---I--G-PGQ--T-FYATG----EIIG---DIRQAHC
>2003.07_BC.XJN0071_03a
CTRPGN-NT-R-KSIR---I--G-PGQ--T-FYATG----AITG---NIKQAHC
>2010.B.P3_C1
CIRPNN-NT-R-KSIP---V--G-PGR--A-LYTTG----QIIG---DIRQAHC
>2003.B.9014
CIRPNN-NT-R-KRIS---I--G-PGR--A-WYTTG----QIIG---DIRQAHC
>-.B.CR19
CTSTTN-NT-R-KSIY---I--G-PGR--A-FHTTG----GIIG---DIRKAHC
>-.01_AE.OS187
CTRPSN-NT-R-TSVA---I--G-PGQ--I-FYRTG----EIIG---DIRQAYC
>2001.-.01CHNHN76c_1
CTRPNN-NT-R-KSIH---I--G-PGK--A-WYTTE-----IIG---DIRQAHC
>2005.B.HA080050
CTRPNN-NT-R-KSIP---I--G-PGR--A-WFTTG----QIIG---DIRQAHC
>2010.01_AE.10CNgx1225
CTRPSN-NT-R-TSIT---R--G-PGK--V-FYRTG----EIIG---DIRKAYC
>-.B.CR45
CTRPNN-NT-R-KSIY---I--G-PGR--A-FNTTG----RIIG---DIRQAHC
>2007.B.HA080098
CTRFNN-NT-R-KGIP---L--G-PGQ--A-WYTTG----QIIG---DIRKAHC
>-.B.HN182
CTRPNN-NT-R-KSIN---I--G-PGR--A-WYTTG----QIIG---QIRQASC
>2010.01_AE.10CNgx1221
CTRPSN-NT-R-RSVT---I--G-PGQ--V-FYKTG----EIIG---DIRKAYC
>1997.01_AE.97CNGX_2
CTRPSN-NT-R-TSMT---M--G-PGQ--V-FYRTG----DIIG---DIRKAYC
>-.01_AE.BJ83
CTRPFN-NT-R-TSIT---I--G-PGQ--A-YYRTG----DIVG---DIRKAYC
>2008.01_AE.GX81_43
CTRPSN-NI-R-TSIT---I--G-PGQ--V-FYKTG----EIIG---DIRKAYC
>-.B.B06
CTRPNN-NT-R-KGIH---I--G-PGK--T-WYATG----QIIG---DIRQAYC
>2007.01_AE.CNE55
CTRPSN-NT-R-TSVR---I--G-PGQ--V-FYRTG----DITG---DIRKAYC
>1998.-.YNRL9810
CTRPNN-NT-R-KSIP---I--G-PGK--A-WVTTG----DIIG---DIRQAHC
>1998.-.YNRL9841
CTRPNN-NT-R-PSIH---L--G-PGR--A-WYTTG----QIIG---DIRQAYC
>2003.B.1471
CTRPNN-NT-R-KSIH---L--G-QGR--A-WYATG----EIIG---DIRQAHC
>2006.01_AE.06CN_YUN01_22
CTRPGN-NT-R-KSIN---I--G-PGR--V-YYRTG----DIIG---NIRQAHC
>2000.-.00CHNHN10_1
CTRPNN-NT-R-KSIP---I--G-PGK--A-WYTTE-----IIG---DIRQAHC
>2007.01_AE.07CN_HN072
CTRPSN-NT-R-TSMT---I--G-PGQ--V-LYRTG----EIIG---DIRKAYC
>-.B.CR193
CTRPTN-NT-R-KSIH---L--G-PGQ--A-WYTTG----QLIG---DIRQAHC
>2010.01B.10CNgx1343
CTRPSN-NT-R-TSLT---I--G-PGA--V-FYRTG----DIIG---DIRRAYC
>-.B.CR147
CTRPTN-NT-R-KSIP---L--G-PGQ--A-WFTTG----QIIG---DIRQAHC
>2004.B.SHXDC1001
CTRPNN-NT-R-KSVH---L--G-PGR--A-WYTTG----QIIG---DIRQAHC
>2000.01_AE.Pingxiang_14
CTRPSN-NT-R-TSIT---M--G-PGQ--V-FYRTG----DITG---DIRKAYC
>2006.B.HA080058
CIRPNN-NT-R-KGIH---I--G-PGQ--A-WYATG----EIIG---NIRQAHC
>-.06G.CNLN35
CTRPSN-NT-R-KSIR---I--G-PGQ--A-FYATG----AVTG---DIRQAYC
>2006.01_AE.06CN_YUN01_37
CTRPSN-NT-R-TSIR---I--G-PGQ--V-FYRTG----DITG---NIRIAYC
>1996.-.YNRL9621
CTRPNN-NT-R-KSIN---I--G-PGR--A-WYTTG----LIIG---NIREAHC
>2010.01_AE.10CNgx1324
CTRPSN-NT-R-KSTT---I--G-PGQ--V-FCRTG----EIIG---DIRNAHC
>2006.B.CNE4
CTRPNN-NT-R-KSMT---L--G-PGR--A-WYTTG----QIIG---DIRKAHC
>2010.01_AE.10CNgx1242
CIRPSN-NT-R-TSTR---I--G-PGQ--V-FYRTG----DITG---DIRKAYC
>2007.01_AE.CYM009
CTRPSN-NT-R-TSTR---I--G-PGQ--V-FYRTG----DITG---DIRKAYC
>-.B.HW133
CTRPNN-NT-R-KSIH---L--G-PGR--T-WYATG----QIIG---NIRQAHC
>2006.B.HA080057
CTRPNN-NT-R-KSIH---L--G-PGR--A-WYTTG----QIIG---NIRQAHC
>1996.-.YNRL9604
CIRPNN-NT-R-KGIH---I--G-PGK--A-LYATG----EIIG---DIRQAHC
>2006.01_AE.06CN_YUN01_03
CTRPSN-NT-R-TGIH---M--G-PGQ--V-FYRTG----DIIG---DIRKAYC
>2007.01_AE.BJOX008000_04_3
CTRPSN-NT-R-ESIN---I--G-PGR--A-FYRTG----DIVG---DIRQAFC
>2000.-.00CHNHN95_2
CTRPNN-NT-R-KSIH---L--G-PGR--A-WYTTE-----IIG---DIREAHC
>2001.-.01CHNHN72_2
RTRPNN-NT-R-KSIH---L--G-PGR--A-WYTTE-----IIG---DIRQAHC
>2001.-.01CHNHN72_1
CTRPNN-NT-R-KSIH---L--G-PGR--A-WYTTE-----IIG---DIRQAHC
>2007.01_AE.07CN_HN080
CTRPSN-NT-R-TSMT---I--G-PGQ--V-FYRTG----DIIG---NIRQAYC
>2008.07_BC.YL080201_51
CIRPGN-NT-S-KSIR---I--G-PGQ--T-FYATG----RIIG---NIRQAHC
>2004.B.CNE10
CTRPNN-NT-R-KSIS---L--G-PGR--A-WYATG----QIIG---NIRQAHC
>2003.B.HA080128
CIRPNN-NT-R-KSIH---L--G-LGR--A-WYATG----QIIG---DIRQAHC
>-.B.HB2
CTRPNN-NT-R-KSIH---L--G-LGR--A-WYATG----QIIG---DIRQAHC
>2001.15_01B.DH013
CARPNN-NT-R-KGIH---I--G-PGQ--A-WYATG----QIIG---NIRQAHC
>2005.01_AE.05GX014
CTRPSN-NT-R-TGIT---I--G-PGK--V-FYRTG----EIIG---DIRKAYC
>2007.B.07CN_HN064
CTRPNN-NT-R-KSVS---L--G-PGQ--A-LYTTG----QIIG---DIRQAHC
>2010.01B.HNCN_2011_brain_autopsy_01
CTRPNN-NT-R-KSIH---L--G-QGR--A-WYTTG----EIIG---DIRQAHC
>2009.01_AE.09CNgx0268
CTRPFN-NT-R-TSVT---I--G-PGQ--V-FYRTG----DITG---DIRKAYC
>2007.B.CYM025
CTRPNN-NT-R-KSIH---I--G-WGR--S-LYATG----DIIG---DIRQAHC
>2003.B.SHXDC0101
CTRLNN-NT-R-KSIH---L--G-PGR--A-WYTTG----EIIG---QIRQAHC
>2010.B.P5_C1
CMRPHN-NT-R-KSIH---L--G-LGR--A-WYTTG----EIIG---DIRQAHC
>2004.B.SHXDC201
CTRPNN-NT-R-KSIH---L--G-LGR--A-WYTTG----EIIG---DIRQAHC
>2003.B.19
CIRPNN-NT-R-KSIP---L--G-PGR--T-WYATG----QIIG---NIRQAQC
>1998.-.YNRL9846
CTRPNN-NT-R-KSIP---L--G-PGR--A-WFATG----EIIG---DIRQAHC
>2010.01_AE.10CNgx1370
CTRPSN-NT-R-TSMH---I--G-PGQ--V-FYRTG----DITG---DIRKAYC
>2006.B.HA080066
CMRPNN-NT-R-KSIP---L--G-PGR--A-WYTTG----QIIG---NIRQAHC
>2008.07_BC.YL080010
CTRPNN-NT-I-KSIR---I--G-PGQ--T-FYATG----AIVG---DIRQAYC
>2007.01_AE.07CN_HN084
CTRPFN-NT-R-TSMT---I--G-PGQ--V-FYRTG----DIVG---DIRQAYC
>2009.01_AE.09CNgx0667
CTRPSN-NT-R-TSIT---I--G-PGQ--V-FYRTG----DITG---NIRKAYC
>2004.B.CHNHLJSM04028c3
CTRPNN-NT-R-KSIH---L--G-PGR--T-WYTTG----QIIG---NIRQAHC
>2010.01_AE.10CNgx1401
CTRPSN-NT-R-TSTR---I--G-PGS--V-WYRTG----DIIG---DIRKAYC
>2006.B.HA080061
CTRPNN-NT-R-KSIP---L--G-QGR--A-WYATG----QIIG---DIRKAHC
>2004.B.SHXDC0841
CTRPNN-NT-R-KSVN---L--G-PGR--A-WYTTG----QIIG---DIRQAHC
>-.01_AE.CNLN33
CTRPYN-NT-R-TSIH---I--G-PGQ--V-LYRTG----EIIG---EIRKAYC
>2000.-.00CHNHN95c_4
CTRPNN-NT-R-KSIP---L--G-PGR--A-WYTT-----EIIG---DIRRAYC
>2000.-.00CHNHN10_4
CTRPNN-NT-R-KSIP---L--G-PGR--A-WYTTE-----IIG---DIRQAHC
>2007.B.BJOX006000_13_3
CSRPNN-NT-R-KSIN---F--G-PGG--A-IYTTG----DIIG---DIRQAYC
>2006.01_AE.06CN_YUN01_43
CTRPFN-NT-R-TGMT---I--G-PGQ--V-FYRTG----DIIG---DIRKAHC
>2007.01_AE.BJOX021000_03_3
CTRPSN-NT-R-TSIP---I--G-PGR--A-FYKIG----DIIG---DIRQAHC
>2010.01B.HNCN_2011_brain_autopsy_06
CIRPNN-NT-R-KSIH---L--G-QGR--A-WYTTG----QIIG---DIRQAQC
>1992.B.C17_0098
CTRPNN-NT-R-KSIH---L--G-QGR--A-WYTTG----QIIG---DIRQAHC
>2010.B.10CNgx1285
CTRPNN-IT-R-KSIQ---L--G-QGR--A-WYTTG----DIIG---DIRQAHC
>1996.-.YNRL9609
CIRPNN-NT-R-KSIH---L--G-QGR--A-WYTTG----QIIG---DIRQAHC
>-.B.CNLN26
CTRPNN-NT-R-KSIQ---L--G-QGR--A-WYTTG----DIIG---DIRQAHC
>-.B.HB84
CTRPSN-NT-R-KSIP---L--G-PGR--A-WYATE----QIIG---DIRQAYC
>2003.B.SHXDC0541
CTRPNN-NT-R-KGIN---L--G-PGR--A-WYATG----QIIG---DIRQAHC
>-.01_AE.CNLN40
CTRPAN-NT-R-KSVT---I--G-PGQ--I-FYRPG----DIIG---DIRKAYC
>2005.01_AE.05GX002
CTRPSN-NT-R-TSVT---I--G-PGQ--V-YYKTG----DIIG---DIRKAYC
>-.B.BJ12
CTRPNN-NT-R-KSIH---L--G-LGR--A-WYTTG----QIIG---DIRQAHC
>2004.B.CNHLJBF04021
CIRPNN-NT-R-KSIH---L--G-LGR--A-WYTTG----QIIG---DIKQAHC
>2000.01_AE.00CNBN03S
CTRPSN-NT-R-TGIT---I--G-PGQ--V-FYRTG----DIIG---NIRQAYC
>2007.C.07CN_HN003
CVRPNN-NT-R-KSVT---L--G-PGQ--V-IYATG----SIIG---DIRQAHC
>-.B.HB4
CTRPHN-NT-R-KSIH---L--G-PGR--A-WYTTE----QIIG---DIRQAYC
>2006.01_AE.06CN_YUN01_20
CTRPSN-NV-R-TSIT---M--G-PGQ--V-FYRTG----DIIG---DIRKAYC
>2000.01_AE.Pingxiang_17
CTRPSN-NK-R-TSIT---M--G-PGQ--V-FYRTG----DIIG---DIRKAYC
>2010.01_AE.10CNgx1227
CTRPSN-NT-R-TSIT---I--G-PGQ--V-FYRTG----DIKG---NIRSAYC
>2006.01_AE.CNE3
CARPSN-NT-R-TSIA---L--G-PGQ--A-WYRTG----DITG---DIRKAYC
>2006.B.HA080075
CTRPNN-NT-R-KSIH---L--G-SGR--A-WYTTG----QIIG---DIRQAHC
>2006.B.CNHLJSM06048
CTRPNS-NT-R-KSIH---L--G-SGR--A-WYTTG----QIIG---DIRQAHC
>2010.01_AE.10CNgx1002
CTRPFN-NT-R-TSIH---I--G-PGR--A-FYGAG----EIIG---DIRKAYC
>2001.15_01B.DH006
CTRPNN-NT-R-KSIP---I--G-PGK--A-LYTTG----QIIG---NIRQAHC
>2007.07_BC.XJIDU5327
CIRPGN-NT-S-KSIR---I--G-PGQ--T-FYATE----RIIG---DIRQAHC
>-.BC.XJ198
CTRPGN-NT-S-KSIR---I--G-PGQ--T-FYATE----RIIG---DIRQAHC
>-.BC.CNLN7
CTRPNN-NT-R-KSIK---I--R-PGQ--T-FYATR----DIIG---DIRQAHC
>2004.B.CBJC206
CTRPSN-NT-R-KSIP---L--G-PGK--A-WFATG----DIIG---DIRQAHC
>2007.B.BJOX020000_03_3
CIRPNN-NT-R-KSIH---I--A-PGR--A-FYATG----EIVG---DIRQAYC
>-.B.CNLN18
CTRPNN-NT-R-KSIN---L--G-QGR--A-WYTTG----EIIG---DIRQAHC
>2009.01_AE.09CNgx0696
CTRPSN-NT-R-TSMT---I--G-PGR--V-VYRTG----DIIG---DIRKAYC
>2010.01_AE.10CNgx1272
CTRPSN-NT-R-TSIT---I--G-PGQ--V-FYRTG----EITG---NIRKAFC
>2004.B.CNE14
CIRPNN-NT-R-KSIP---L--G-QGR--A-WYTTG----QIIG---DIRQAHC
>2004.B.SHXDC185
CTRPNN-NT-R-KSIQ---L--G-LGR--A-WYATG----QIIG---DIRKAHC
>2007.01_AE.07CN_HN037
CTRPSN-NT-R-TSIT---I--G-PGQ--V-FYRTD----DIIG---NIRKAYC
>-.01_AE.YN111
CTRPST-NT-R-TSTH---I--G-PGQ--V-FYRTG----EITG---DIRKAYC
>-.B.CNLN25
CTRPNN-NT-R-KSIH---L--G-PGK--A-WYTTG----QIIG---NIRQAHC
>2007.B.HA080100
CTRPNN-NT-R-KSIP---L--G-LGR--A-WYTTG----QIIG---DIRQAHC
>2004.B.SHXDC197
CTRPNN-NT-R-KSIH---L--G-QGR--T-WYTTG----QIIG---DIRQAHC
>-.B.CR202
CTRPNN-NT-L-KSIH---L--G-PGR--A-WYTTG----QIIG---DIRQAHC
>-.B.BJ11
CTRPNN-NT-R-KSIH---L--G-LGR--T-WYTTG----QIIG---DIRQAHC
>-.B.HW110
CTRPNN-NT-R-KSTH---L--G-PGK--A-WYTTG----QIIG---DIRQAHC
>2010.01_AE.10CNgx1233
CTRPSN-NV-R-TSIP---M--G-PGQ--V-FYRTG----DIIG---DIRKASC
>1999.-.99CHNYN23_4
CTRPSN-KI-R-TSIR---I--G-PGQ--V-FYRTD-----IIG---DIRKAYC
>1998.B.YNRL9821
CTRPNN-NT-R-KSIQ---L--G-LGR--A-WYTTG----EIIG---DIRQAHC
>2000.-.00CHNHN20c_5
CTRPNN-NT-R-KSIH---L--G-PGK--A-WYTTE-----IIG---DIRQAHC
>-.A.CNLN17
CTRPNN-NT-R-TSIR---I--G-PGQ--S-FYATG----EIVG---NIRKAHC
>2010.01_AE.10CNgx1287
CTRPSN-NT-R-TSMR---I--G-PGQ--V-WYRTG----DITG---DIRKAYC
>-.B.CR144
CTRPNN-NT-R-KSIP---L--G-SGR--A-WYTTG----QIIG---DIRQAHC
>2004.B.SHXDC123
CTRPNN-NT-R-KSIP---L--G-PRR--A-WYATG----QIIG---DIRQAHC
>-.B.isolate1
CTRPNN-NT-R-KSIY---L--G-PGR--A-FDTTG----RIIG---DIRNAHC
>2007.B.HA080093
CARPNN-NT-R-KSIN---L--G-QGR--A-WYTTG----QIIG---DIRQAHC
>-.B.HW49
CTRPNN-NT-R-KSIN---L--G-QGR--A-WYTTG----QIIG---DIRQAHC
>1999.-.99CHNYN23_3
CTRPSN-NT-R-TSIP---I--G-PGQ--V-FYRTD-----ITG---DIRKAYC
>-.B.CNLN30
CIRPHN-NT-R-KSIH---L--G-PGK--A-WYTTG----QIVG---DIRQAHC
>2004.B.CBJC045
CTRPSN-NT-S-KSIH---L--G-PGR--A-WYATG----RIIG---DIRQAHC
>2008.01_AE.GZ0802
CIRPSN-NT-R-TSMR---I--G-PGQ--V-FYGTG----EIIG---NIRQAHC
>2008.01_AE.GZ0803
CIRPSN-NT-R-TSMR---I--G-PGQ--V-FYGTG----EIIG---NIRQAYC
>2009.01_AE.09CNgx0269
CTRPSN-NT-R-KRIT---M--G-PGR--V-FYSTG----EIIG---DIRKAYC
>-.15_01B.CNLN29
CSRPNN-NT-R-KSIP---L--G-PGK--A-WYTTG----EIVG---DIRQAHC
>2004.B.CNHLJBF04030
CTRPSN-NT-R-KSIQ---L--G-QGR--A-WYTTG----QIIG---DIRRAHC
>1996.-.YNRL9623
CTRPNN-NT-R-KSIP---L--G-PGK--A-WYTTG----QIIG---NIRQAHC
>-.B.CR162
CTRPNN-NT-R-KSIS---L--G-PGR--A-WHTTG----QIIG---DIRQAHC
>-.B.HN181
CTRPNN-NT-R-KSIP---L--G-PGK--A-WYTTG----QIIG---NIRQAQC
>1996.-.YNRL9619
CTRPNN-NT-R-KRIS---L--G-PGR--V-WYTTG----QIIG---DIRRAHC
>-.B.BJ89
CTRPNN-NT-R-KSIH---L--G-LGR--A-WYTTG----RIIG---DIRQAHC
>2007.01_AE.07CN_HN020
CTRPSN-NT-R-TGIT---I--G-PGQ--V-FYRTG----EIVG---DIRKAYC
>2004.B.SHXDC186
CTRPNN-NT-R-KSIQ---L--G-LGR--A-WYTTG----QIIG---DIRQAHC
>2000.B.00CNKM01D
CTRPNN-ST-R-KGIH---I--G-PGR--A-WFATG----DIIG---DIRKAHC
>2001.15_01B.DH002
CARPNN-NT-R-KGIH---I--G-PGQ--A-LYTTG----EIIG---NIRQAHC
>2010.01_AE.10CNgx1245
CTRPSN-NT-R-TSMS---I--G-PGQ--V-FYRTR----DIIG---DIRKAYC
>-.B.HB33
CTRPNN-NT-R-KSIH---L--G-QGR--A-WYTTG----KIIG---DIRQAHC
>2005.B.CNE9
CTRPSN-NT-R-KSIH---L--G-QGR--A-WYTTG----KIIG---DIRQAHC
>2000.-.00CHNHN95c_3
CTRPNN-NT-R-KSIP---L--G-PGK--A-WYTTE-----IIG---DIRRAYC
>2001.-.01CHNHN76_4
CIRPNN-NT-R-KSIP---L--G-PGK--A-WYTTE-----IIG---DIRQAHC
>2000.-.00CHNHN121c_1
CTRPNN-NT-R-KSIP---L--G-PGK--A-WYTT-----EIIG---DIRQAHC
>2010.01_AE.10CNgx1290
CTRPSN-NT-R-TSMT---I--G-PGQ--V-FYKTG----DITG---DIRKAYC
>-.B.CR151
CTRPNN-NT-R-KSIP---L--G-LGK--A-WYATG----QIIG---DIRQAHC
>1998.-.YNRL9809
CTRPNN-NT-R-KSIH---L--G-QGK--A-WYTTG----QIIG---DIRQAHC
>2009.01_AE.09CNgx0711
CTRPSN-NT-R-TSTQ---I--G-PGQ--L-WYKTG----DIIG---DIRKAHC
>2010.01_AE.10CNgx1369
CIRPAN-NT-I-TSTR---I--G-PGQ--T-FYRTG----QIIG---DIRKAHC
>2005.B.HA080026
CIRPPN-NT-R-RSIS---L--G-PGR--A-MYTTG----QIIG---DIRKAYC
>2007.01_AE.07CN_HN088
CTRPSN-NI-R-TSIT---I--G-PGQ--V-FYRTG----EIIG---NIRQAYC
>2000.-.00CHNHN97c_3
CTRPNN-NT-R-KSIS---L--G-PGK--A-WYTT-----EIIG---DIRQAHC
>2004.B.SHXDC205
CTRPNN-NT-R-KSVH---L--G-PGQ--A-WYTTG----QIIG---NIRQAHC
>2006.01_AE.06CN_YUN01_04
CTRPSN-NT-R-KSMT---I--G-PGQ--V-FYRTG----DITG---NIRKAYC
>2007.B.CYM038
CTRPNN-NT-R-KSIH---I--A-PGK--A-FFATG----DIIG---DIRQAHC
>-.B.CNLN49
CTRPNN-NT-R-KSIN---L--G-PGR--A-WYTTG----QIIR---DIRQAHC
>2010.01_AE.10CNgx1319
CTRPSN-NT-R-TRIT---M--G-PGR--V-FYRTG----EIIG---DIRKAYC
>-.01_AE.YN192
CTRPSN-NT-R-TSLT---I--G-PGR--V-FYRTG----DITG---DIRKAYC
>-.B.HW121
CTRPNN-NT-R-KSIP---L--G-PGK--A-WYTTG----QIIG---EVRQAHC
>1998.-.YNRL9847
CTRPND-NT-I-KSIH---L--G-PGK--A-WYTTG----QIIG---DIRQAHC
>2006.B.HA080053
CTRPNN-NT-I-KSIH---L--G-PGK--A-WYTTG----QIIG---DIRQAHC
>1996.-.YNRL9605
CTRPNN-NT-R-KSIP---L--G-LGK--A-WYTTG----QIIG---DIRQAHC
>-.B.CR59
CTRPNN-NT-R-KSIY---I--G-PGR--A-SHTTG----RIIG---DIRKAHC
>2010.01_AE.10CNgx1384
CTRPSN-NI-R-TSIS---I--G-PGQ--V-FYRTG----DITG---DIRKAYC
>2007.01_AE.GX13_7
CTRPSD-NI-R-TGIT---I--G-PGQ--V-FYRTG----EIIG---DIRQAHC
>2009.01_AE.09CNgx0707
CTRPSN-NT-R-TSTT---M--G-PGQ--V-LYRTG----DIIG---DIRRAHC
>-.B.HW123
CTRPNN-NT-R-RSIH---L--G-QGQ--A-WYTTG----QIIG---DIRQAHC
>2005.01_AE.Fj066
CTRPSN-NT-R-TSIH---I--G-PGQ--A-FYKEG----DIIG---NVRKAYC
>2010.01_AE.10CNgx1208
CTRPSN-NT-R-TSMT---I--G-PGR--V-FYRTG----EITG---DIRKAYC
>1998.-.YNRL9822
CTRPNN-NT-R-KRIS---L--G-PGR--V-LYTTG----EIIG---DVRQAHC
>2010.01_AE.10CNgx1388
CTRPSN-NT-R-TSIT---I--G-PGQ--V-FYSTG----EIVG---NTRKAYC
>2005.07_BC.4146_5501_XJ_2005
CTRPSN-NT-G-KSVT---I--G-PGQ--T-FYATG----DIIG---NIRQAHC
>2009.01_AE.09CNgx0327
CTRPSN-NT-I-TSIT---I--G-PGQ--V-FYRTG----EIKG---DIRKAYC
>-.B.HB5
CIRPSN-NT-R-KSIH---L--G-LGR--E-WYTTG----QIIG---DIRQAHC
>2010.01_AE.10CNgx1333
CTRPSN-NT-R-TSIT---I--G-PGQ--V-FYRTG----EVIG---EIRKAYC
>-.B.CR42
CTRPNT-NT-R-QSIY---I--G-PGR--A-FHTTG----RIIG---DIRQAHC
>2010.01_AE.10CNgx1352
CTRPSN-NT-R-TSMT---M--G-PGK--V-FYRTG----EIIG---DIRKAYC
>-.B.CR51
CTRPNN-NT-R-KSIS---L--G-PGK--A-WFTTG----QIIG---DIRQAHC
>2008.01_AE.1115
CTRPSN-NT-I-TSIR---I--G-PGQ--M-FYRTG----DIKG---DIRKAYC
>2010.01_AE.10CNgx1299
CTRPSN-NT-R-KSMT---I--G-PGR--V-FYRAG----GIIG---DIRKAYC
>2007.B.07CN_HN022
CTRPNN-NT-M-KSIH---L--G-PGS--A-WYTTG----QIIG---DIRQAHC
>2007.B.CYM024
CTRPGN-NT-R-KSIH---V--G-WGR--A-LYATG----QIIG---DIRQAHC
>2010.01_AE.10CNgx1389
CTRPSN-NT-R-TGIT---I--G-PGQ--V-FYRTG----AITG---DIRQAYC
>2007.01_AE.BJOX025000_01_1
CTRPSN-NT-R-TGIN---I--G-PGR--A-FYRTG----DITG---DIRQAYC
>2010.01_AE.10CNgx1232
CTRPSN-NT-R-MSMT---I--G-PGH--V-WYRTG----EIIG---DIRKAYC
>2010.B.10CNgx1335
CTRPGN-NT-R-RSIN---I--G-PGR--A-WYTTG----EVIG---DIRQAHC
>-.B.CNLN8
CTRPNN-NT-R-KSIH---L--R-PGA--A-WYTTG----QIIG---DIRQAHC
>2010.01_AE.10CNgx1247
CTRPSN-NT-R-KRIT---L--G-PGR--V-YYSTG----DIIG---DIRKAYC
>2005.01_AE.FJ053
CTRPSN-NT-R-TSIT---T--G-PGQ--V-LYRTG----DITG---DIRKAYC
>-.BC.YN99
CTRLGN-NT-R-NSIR---I--G-PGQ--T-FYATG----EVMG---DIRQAHC
>2004.B.SHXDC204
CTRPNN-NT-R-KSIP---L--G-PGK--T-WFTTG----QIIG---DIRQAHC
>2007.01_AE.GX24_8
CTRPSN-NT-R-KSIT---M--G-PGR--V-YYRTG----EIVG---DIRKAYC
>-.B.CR69
CTRPNT-TT-R-QSIH---L--G-PGQ--A-WYTTG----QVIG---DIRQAHC
>-.BC.SC62
CTRPGN-NT-R-KGIG---I--G-PGQ--M-FYATE----AIIG---DIRQAHC
>2007.B.CYM028
CTRPHN-NT-R-KSIP---L--G-PGR--A-FFATG----DVIG---DTRKAHC
>2007.08_BC.CNE29
CTRPNN-NT-R-RSIR---I--G-PGQ--T-FFAHG----EIIG---DIRQAHC
>2000.01_AE.Pingxiang_94
CTRPFN-NT-R-TSIT---M--G-PGQ--V-LYRTG----EITG---DIRKAYC
>2008.01_AE.GX74_20
CTRPSN-NT-R-TSMT---I--G-PGQ--V-LYRTG----DITG---DIRKAYC
>2010.01_AE.10CNgx0905
CTRPSN-NT-R-TSMT---I--G-PGQ--V-VYRTG----DIIG---NIRSAYC
>2007.01_AE.SZ271
CTRPSN-KI-R-TSIR---I--G-PGQ--V-FYRTG----GILG---DIRKAYC
>2010.01BC.10CNgx0998
CVRPGN-NT-R-KSVS---M--G-PGR--V-FYRTG----DIIG---NIRKAYC
>2008.-.BH090
CTRPSN-NT-R-TSIN---I--GGPGQ--V-FFRTG----DIIG---DIRRAFC
>2010.01_AE.10CNgx1373
CTRPSN-NT-R-TSIT---M--G-PGH--V-FYRTG----EITG---DIRKAYC
>-.B.CR142
CIRPNN-NT-R-ESIH---L--G-PGQ--T-WHTTG----QIIG---DIRQAHC
>2005.B.HA080032
CTRPNN-NT-R-KRIH---I--G-PGR--A-WITTG----QIIG---DIRQAHC
>2010.01_AE.10CNgx1400
CTRPYNITT-R-TSTI---I--G-RGR--A-FYTTG----DIIG---DIRQAHC
>2007.01_AE.07CN_HN077
CTRPSN-NT-R-TSTP---I--G-QGQ--V-WYRTG----EIIG---DIRKAYC
>-.01_AE.CNLN39
CTRPSN-NT-I-KSIT---I--G-PGR--I-FYRPG----DIIG---DIRKAYC
>2004.B.5646
CIRPNN-NT-R-KSIH---L--G-LGR--A-WYATG----EIIG---NIRQAHC
>2007.01_AE.CNE71_U
CTRPSN-NT-R-TSVP---M--G-PGQ--V-FYRTG----DIIG---NIRQAYC
>-.B.CR16
CTRPNN-NT-R-KSIY---I--G-PGR--A-FHTTG----RILG---DIRKAHC
>2010.01_AE.10CNgx1375
CTRPSN-NT-R-TSVT---I--G-PGK--V-FYRTG----EIVG---DIRKAHC
>2007.01_AE.07CN_HN012
CTRPSN-NT-R-TSIT---M--G-PGQ--V-FYRTG----DIVG---NIRKAYC
>2004.07_BC.XJN0142
CTRPGN-NT-R-KSIR---I--R-PGQ--T-FYATG----DIIR---NIRQAHC
>2009.01_AE.09CNgx0058
CTRPSN-NT-R-TSIN---I--G-PGQ--VLFYRPG----DIIG---DIRKAYC
>-.B.CR196
CTRPTN-NT-R-KSIF---I--G-PGR--A-FHTTG----RILG---DIRKAHC
>-.B.isolate4
CTRPNN-NT-R-KCIY---I--G-PGR--A-FHTTG----RIIG---DIRKAHC
>-.B.CR159
CTRPNN-NT-R-KSLH---L--G-PGQ--A-WYTTG----QLIG---DIRQAHC
>2006.01_AE.CNE91_U
CTRPSN-NT-G-TSVR---I--G-PGQ--V-FYKTG----AIIG---DIRKAYC
>-.B.HB91
CIRPNN-NT-R-KSMH---L--G-LGR--A-WYATG----QIIG---DIRQAHC
>2007.B.CYM003
CIRPNN-NT-R-KSIQ---L--A-GGR--A-FYATG----DIIG---DIRQAHC
>2003.B.10015
CTRPNN-NT-R-KSIH---L--G-QGR--A-WYATG----QIIG---NIRQAHC
>2007.01_AE.07CN_HN081
CTRPSN-NT-R-TRMT---I--G-PGK--V-FYRTG----EIIG---DIRKAYC
>2001.-.01CHNHN71_1
CTRPNN-NT-R-KSIS---L--G-PGQ--A-WFTTE-----IIG---DIRQAHC
>-.B.CNLN2
CIRPNN-NT-R-KRIS---I--G-PGR--A-WVTTG----QIIG---DIRQAHC
>2003.B.16610
CTRPNN-NT-R-KRVT---L--G-PGR--V-WYTTG----EIIG---DIRKAYC
>2010.01_AE.10CNgx1342
CTRPNN-NT-R-ISMT---R--G-PGH--V-FYRTG----DIIG---DIRKAYC
>2006.B.CNHLJBM06057
CIRPNN-NT-R-KSIH---L--G-LGR--A-WYTTG----EIIG---NIRQAHC
>2009.01_AE.09CNgx0039
CTRPSN-NT-R-TSVH---I--G-PGQ--V-FYRTG----DIVG---NIRKAYC
>-.BC.YN190
CTRPNN-NT-R-KSIH---L--G-LGR--A-WYTTG----EIIG---NIRQAQC
>1996.B.YNRL9608
CIRPNN-NT-R-KSIH---L--G-LGK--A-WYATG----DIIG---NIRQAYC
>2010.01_AE.10CNgx1223
CTRPFK-NI-R-TSTR---I--G-PGQ--V-FYKTG----SIIG---DIRKAFC
>-.B.isolate5
CTRPNN-NT-S-KSIY---I--G-PGR--A-FHTTG----RIIG---DIRKAHC
>-.B.CNLN53
CTRPSN-NT-R-KSIH---V--G-WGR--S-LYTTG----DIIG---DIRQAHC
>2006.01_AE.06CN_YUN01_09
CTRPSN-NT-R-TRMT---I--G-PGH--V-FYRTG----EIIG---DIRKAYC
>2007.B.BJOX022000_02_3
CTRPSN-NT-R-KSIH---I--G-WGR--S-LYATG----DITG---DIRQAHC
>2007.B.CYM044
CTRPSN-NT-R-KSIH---M--G-WGR--S-LYATG----QIIG---DIRQAHC
>1996.B.YNRL9629
CTRPNN-NT-R-KSIH---L--G-QGR--A-WYTTG----QIIG---NIRQAHC
>2010.B.P2_C1
CTRPNN-NT-R-KSIP---L--G-QGR--A-WSATG----DIIG---DIRQAYC
>2007.B.SZ296
CTRPNN-NT-R-RSIH---I--G-PGR--A-FYTS-----DIIG---DIRRAHC
>2006.B.SZ027
CTRPNN-NT-R-RSIH---I--G-PGR--A-FYTS-----DIIG---DIRQAHC
>2005.B.CNE57
CTRPNN-NT-R-KRVT---L--G-PGR--V-WYTTG----QIIG---DIRKAHC
>2003.B.9412
CTRPNN-HT-R-KRVT---L--G-PGR--V-WYTTG----QIIG---DIRQAHC
>2004.B.CNE100_U
CTRPNN-NT-R-KRVT---L--G-PGR--V-WYTTG----QIIG---DVRQAHC
>-.B.CNLN48
CTRPGN-NT-R-KRVT---L--G-PGR--V-WYTTG----QIIG---DIRQAHC
>2001.B.CNHN24
CTRPSN-NT-R-KRVT---L--G-PGR--V-WYTTG----QIIG---DIRRAHC
>-.B.HW185
CTRPNN-NT-R-KRVT---L--G-PGR--V-WYTTG----QIIG---DIRKAYC
>2006.B.CNHLJ_M06053
CIRPNN-NT-R-KSIN---L--G-QGR--A-WYATG----QIIG---NIRQAHC
>2000.-.00CHNHN12_4
CIRPNN-NT-R-KSIH---L--G-LGR--A-WYTT-----EIIG---DIRQAHC
>2007.01_AE.GX25_29
CTRPSN-NT-R-KSIT---I--G-PGQ--VLFYRPG----DIIG---NIRQAYC
>2003.B.SHXDC0081
CTRPNN-NT-R-KSVS---L--G-PGR--V-WYTTG----QIIG---NIRQAHC
>2003.B.SHXDC0751
CTRPNN-NT-R-KSIH---L--G-QGR--A-WFATG----QIIG---DIRQAHC
>2000.-.00CHNHN121_1
CTRPNN-NT-R-KSIN---L--G-QGR--A-WYATE-----IIG---DIRQAHC
>2010.01_AE.10CNgx1355
CTRPSN-NT-R-TSVR---I--G-PGQ--V-FYKTG----DITG---NIRKAYC
>2004.07_BC.3964_5418_XJ_2004
CTRPGN-NT-K-KSIR---I--R-PGQ--T-FYATG----DIIR---DIRQAHC
>-.B.CR169
CTRPNN-NT-R-KRVP---L--G-PGR--V-WYTTG----QIIG---DIRQAHC
>2007.B.CYM036
CTRPGN-NT-R-KSIH---F--G-PGK--S-LYATG----QIIG---NIRQAHC
>2000.-.00CHNHN125_3
CTRPNN-NT-R-KSIP---L--G-QGR--A-WYTTE-----IIG---DIRQAHC
>2006.01_AE.06CN_YUN01_38
CTRPDN-NT-R-RSIN---I--G-PGR--V-FYRSG----DIIG---NIRQAHC
>-.01_AE.YN56
CTRPSN-NI-R-TSTR---I--G-PGQ--T-FYRTG----DIVG---DIRKAYC
>2000.-.00CHNHN67_3
CTRPNN-TT-R-KSIH---L--G-PGK--A-WYTTE-----IIG---NIRQAHC
>2000.-.00CHNHN67_1
CTRPNN-NT-R-KSIH---L--G-PGK--A-WYTTE-----IIG---NIRQAHC
>-.B.BJ94
CIRFNN-NT-R-KSIP---L--G-PGR--A-WFTTG----QIIG---NIRQAYC
>-.B.Youan1_120
CTRPNN-NT-R-KSIH---L--G-LGK--A-WYATG----QIIG---NIRRAHC
>2009.01_AE.09CNgx0691
CTRPSN-NT-R-QSTT---I--G-PGR--V-FYRTG----EMIG---DIRKAYC
>2007.B.07CN_HN029
CTRPNN-NT-R-KSIN---L--G-QGR--A-WYTTG----QIIG---NIRQAHC
>2007.B.SZ337
CTRPNN-NT-R-RSIN---I--G-PGR--A-FYTS-----DIIG---DIRQAHC
>-.B.HB87
CTRPNN-NT-R-KSIH---L--G-LGR--A-WYTTG----QIIG---KIRQAHC
>-.B.HN169
CTRPNN-NT-S-KSIH---L--G-PGQ--A-WHTTG----RIIG---DIRQAHC
>2007.B.CYM034
CIRPSN-NT-R-KSIH---L--A-GGR--S-FYATG----EIIG---DIRQAHC
>2006.01_AE.06CN_YUN01_18
CTRPSN-NT-R-TGMT---I--G-PGA--V-WYRTG----DIIG---DIRRAYC
>2007.B.HA080119
CTRPNN-NT-R-KSIN---L--G-PGR--A-WYTTG----EVIG---NIRQAHC
>2000.-.00CHNHN95f_1
CTRPNN-NT-R-KSIN---L--G-QGR--A-WYTT-----EIIG---DIRQAHC
>2004.B.SHXDC1011
CTRPNN-NT-R-KSVT---L--G-PGR--V-WYSTG----QIIG---NIRQAHC
>-.BC.XJ43
CTRPNN-NT-R-KSIR---I--G-PGQ--T-FYATG-----------DIRKAHC
>2001.-.01CHNHN71_2
CTRPNN-NT-R-KSIS---L--G-PGQ--A-WFTT-----KIIG---DIRQAHC
>2010.01_AE.10CNgx1331
CTRPSD-NK-R-TSIH---M--G-PGQ--V-FYRTG----EITG---DIRKAYC
>1999.-.99CHNBJdp17
CI-PNN-NT-R-KGIP---L--G-PGK--A-WYAT-----EIIG---DIRQAHC
>1998.-.YNRL9836
CTRPNN-NT-R-KSIH---L--G-QGR--A-WYATE----RIIG---DIRQAHC
>2003.B.HA080144
CTRPNN-NT-R-KGIH---I--G-PGQ--T-WFTTG----EIIG---NIRQAHC
>2010.01_AE.10CNgx1273
CTRPSD-NT-R-TSMT---I--G-PGR--V-YYRTG----EITG---DIRKAYC
>-.B.BJ81
CTRPNN-NT-R-KSIH---V--G-WGR--A-LYATG----DIIG---NIRHAYC
>2006.G.sh52
CTRPNN-NT-R-KSVS---F--A-PGQ--V-LYATG----DIIG---DIRQAHC
>2003.B.SHXDC0041
CTRPNN-NT-L-KSIH---L--G-QGR--A-WYTTG----QIIG---DIRKAYC
>1999.-.99CHNBJdp16
CTRPNN-NT-R-KGIP---L--G-PGQ--V-LYATA-----IIG---DIRQAYC
>2010.01_AE.10CNgx1206
CIRPSN-NT-R-TSMH---I--G-PGQ--V-FYRTG----DIVS---DIRNAYC
>2009.01_AE.09CNgx0286
CTRPSN-NT-R-TSIT---M--G-PGQ--M-FYRTG----DITG---GIRKAYC
>2006.01_AE.06CN_YUN01_17
CTRPSN-NT-R-TSMT---I--G-PGQ--V-WYRTG----DITG---NIRKAHC
>2000.-.00CHNHN125c_2
CTRPNT-NT-R-KSIH---L--G-QGK--A-WYTTE-----IIG---DIRQAHC
>2007.B.07CN_HN079
CTRPNN-NT-R-KGIH---I--G-WGR--S-LYTTG----EIIG---DPRQAHC
>2000.-.00CHNHN125_2
CTRPNN-NT-R-KSIH---L--G-QGK--A-WYTTE-----IIG---DIRQAHC
>1998.-.YNRL9838
CTRPNN-NT-R-KSIN---L--G-LGR--A-WFTTG----EIIG---DIRQAHC
>2010.01_AE.10CNgx1228
CTRPSN-NT-I-TSIT---I--G-PGQ--V-FYRTG----DIKG---NIRSAYC
>2008.01_AE.GX90_1
CTRPSN-NT-I-TSTR---I--G-PGQ--V-FYRTG----EIKG---DIRKAYC
>-.B.CNLN11
CIRPHN-NT-R-KSMT---L--G-PGR--V-WYSTG----QIVG---DIRQAHC
>1996.B.YNRL9603
CTRPNN-NT-R-KCIS---L--G-PGR--A-WRATG----QIIG---DIRQAHC
>1996.B.YNRL9628
CTRPNN-NT-R-KYIS---L--G-PGR--A-WRATG----QIIG---DIRQAHC
>2005.B.CNE95_U
CTRPNN-NT-R-KRVT---L--G-PGR--V-WYSTG----QIIG---DIRRAYC
>2004.B.CBJC192
CTRPNN-NT-R-KRIT---L--G-PGR--V-LYTTG----EIVG---DIRKAYC
>2010.01_AE.10CNgx1256
CIRPSK-NI-R-TSVR---I--G-PGQ--V-FYKTG----DITG---DIRKAYC
>2010.01_AE.10CNgx1283
CTRPAN-NT-R-RSLT---I--G-PGR--V-FYSPG----DIIG---DIRKAYC
>2001.-.01CHNHN72_3
CTRPNN-NT-R-KSIH---L--G-PGK--A-WFTTE-----IIG---DIRQAHC
>2006.01_AE.06CN_YUN01_45
CTRPSN-NT-I-TSLT---I--G-PGQ--V-FYRTG----DIKG---DIRKAHC
>2007.01_AE.07CN_HN041
CTRPSD-NR-R-TSMT---I--G-PGQ--V-FYRTG----EITG---DIRKAYC
>2008.01_AE.1112
CTRPSN-NT-I-TSVR---I--G-PGQ--M-FYRTG----DIVG---DIRKAYC
>2000.-.00CHNHN20c_7
CTRPNN-NT-R-KRIT---L--G-PGR--V-LYTTE-----IIG---DIRRAHC
>-.BC.YN148
CTRPNN-NV-R-RSVR---I--G-PGQ--T-FFATG----DIIG---DIRQAYC
>2000.-.00CHNHN125_1
CTRPNN-NT-R-KSIP---L--G-QGK--A-WYTTE-----IIG---DIRQAHC
>-.B.CR49
CTRPNN-NT-R-QSIS---L--G-PGK--A-WFTTG----QIIG---DIRQAHC
>2007.C.CNE52
CTRPNN-NT-R-KRIG---I--G-PGR--T-LYATR----AIIG---DIRQAHC
>1999.-.99CHNBJdp18
CIRPNN-NT-R-KGIS---L--G-PGK--A-WYTT-----EIIG---DIRQAHC
>2010.B.P4_C1
CERFNN-NT-R-KSIS---L--G-PGR--A-WWTTG----EVIG---DIRKASC
>2010.01_AE.10CNgx1271
CTRPSN-NT-R-TSVT---M--G-PGR--V-FYKTG----DIVG---DIRKAYC
>-.B.HN166
CIRPNN-IT-R-KRIP---L--G-LGR--A-WYTTG----RIIG---DIRKAYC
>2010.01_AE.10CNgx1211
CTRPPN-NT-R-TSMT---I--G-PGR--V-FYRTG----DITG---SIRKAYC
>-.B.BJ82
CTRPNN-NT-R-KSIH---I--G-WGR--S-LYATG----KIVG---DIRQAHC
>2007.B.HA080079
CTRPNN-NT-R-QGIN---I--G-PGR--A-WFTTG----DIIG---DIRQAHC
>2007.B.HA080096
CTRPNN-NT-K-KGIN---I--G-PGQ--A-WYTTG----QIIG---NIRKAHC
>2008.01_AE.1117
CTRPSN-NT-I-TSTR---I--G-PGQ--M-FYRTG----DIKG---DIRKAYC
>2007.B.CYM039
CTRPGN-NT-R-KGIH---V--G-WGR--A-LYATG----EIIG---DIRQAHC
>2008.B.CBJC513
CTRPNN-NT-R-KSIP---L--G-QGR--A-WYTTE----NIIG---DIRQAHC
>2010.01_AE.10CNgx1265
CTRPSN-NT-R-TRMT---M--G-PGH--V-FYRTG----DIIG---DIRAAFC
>2007.B.CYM018
CIRPNN-NT-R-KSIH---L--A-GGR--A-LYTTG----EIIG---DIRQAHC
>2008.01_AE.GX68_5
CTRPSN-NV-R-TSTR---I--G-PGQ--V-FYRTG----SITG---DIRKAYC
>2010.01_AE.10CNgx1372
CTRPSN-NT-R-TSVT---M--G-PGH--V-FYRTG----EITG---DIRKAYC
>-.B.OS76
CTRPNN-NT-R-KSIH---L--G-WGR--S-LYATG----EIVG---DIRKAYC
>2007.B.CYM040
CTRPNN-NT-R-KSIP---V--G-WGR--A-LYATG----EIVG---DIRQAHC
>-.B.HN176
CIRPNN-NT-R-RGIH---V--G-PGK--A-LYATG----QIIG---DIRQAQC
>2010.01_AE.10CNgx1390
CTRPSN-NT-R-TRMT---M--G-PGK--V-FYRTG----EIIG---DIRKAHC
>-.B.CNLN19
CTRPNN-NT-R-KSIH---L--G-PGH--A-WHTTG----KIIG---NIRQAHC
>2010.01_AE.10CNgx1346
CTRPSN-NK-R-TSIT---M--G-PGK--V-FYRTG----DIIG---NIRRAYC
>2004.07_BC.CBJA128
CTRPGN-NT-R-KSVR---I--G-PRQ--T-FYATG----DIIR---NIRQAYC
>2004.B.SHXDC165
CTRPNN-NT-R-KSIY---L--G-PGR--A-WHTTK----RIIG---DVRQAHC
>-.B.HW119
CTRPNN-NT-R-KGIH---L--G-PGQ--A-WFTTG----QIIG---NIRQAYC
>2005.B.05CNHB_hp3
CTRPNN-NT-R-KRIT---M--G-PGR--V-LYTTG----QIVG---DIRKAHC
>2009.B.CBJC485
CTRPNN-NT-R-KSIY---L--G-PGR--S-WHATG----RIIG---NIRQAHC
>2008.B.BJOX035000_04_8
CTRPNN-NT-R-KSIH---V--G-WGR--S-LYATG----DIVG---DIRKAYC
>2007.01_AE.07CN_HN066
CTRPFN-NT-R-TRMT---I--G-PGH--V-FYRTG----DIVG---DIRKAYC
>-.B.CR166
CTRPNN-NT-R-KSIY---I--G-PGR--A-FHTTG----RIVG---VIRQAHC
>2010.01_AE.10CNgx1280
CTRPSN-NT-I-TGIT---I--G-PGR--V-FYRTG----DIKG---DIRKAYC
>2004.B.SHXDC159
CTRPSN-NT-R-KSIH---L--G-PGH--A-WHTTR----RIIG---DIRQAHC
>2003.B.8836
CTRPNN-NT-R-RRVT---L--G-PGR--V-WYTTG----QIIG---DIRQAHC
>1999.-.99CHNBJDp27_1
CVRPNN-NT-R-KSIH---I--A-PRQ--A-FYAT-----DIIG---NIRQAHC
>1996.B.96CHIC7
CIRPNN-NT-R-KSIH---M--R-WGR--A-FYATG----DIVG---DIRQAHC
>2006.01_AE.Fj062
CTRPSN-NI-R-ISTR---I--G-PGQ--V-FYRTG----AITG---DIRKAYC
>2005.01_AE.05GX162
CTRPSN-NT-R-TGMT---I--G-PGR--V-FYKTG----EIVG---DIRKAYC
>2010.01_AE.10CNgx1382
CTRPSN-NT-R-RGTH---I--G-PGR--V-FYRTG----EITG---DIRKAYC
>2006.01_AE.06CN_YUN01_26
CTRPNN-NT-R-ASIS---M--G-PVQ--V-FYRPG----DIIG---DIRKSYC
>2004.B.SHXDC132
CTRPNN-NT-R-KSIH---L--R-PRK--T-WYTTG----QIIG---DIRQAHY
>2006.B.HA080052
CTRPNN-NT-R-KRVT---L--G-PGR--V-WYTTG----QIIG---NIRQAHC
>-.B.CNLN38
CTRPNN-NT-R-KSIH---V--G-WGR--S-LYATG----EIVG---DIRQAHC
>1999.-.99CHNBJp4_2
CTRPNN-NT-R-KSMT---V--G-PGQ--I-FYRP-----DIIG---DIRKAYC
>2000.-.00CHNHN95_1
CTRPNN-NT-R-KRVT---L--G-PGR--V-WYTT-----EIIG---DIRKAHC
>2007.B.CYM031
CIRPNN-NT-R-KSIQ---L--A-GGR--S-LYATG----DIIG---DIRQAHC
>2006.01_AE.06CN_YUN01_14
CTRPST-KI-R-TSMR---I--G-PGQ--V-FYKTG----NIMG---DRKKAYC
>2007.B.CYM022
CIRPNN-NT-R-KSIQ---L--V-GGR--S-LYATG----DIIG---DIRRAHC
>2007.B.CYM014
CIRPNN-NT-R-KSIQ---L--V-GGR--S-LYATG----DIIG---DIRQAHC
>-.B.CR80
CTRPNN-NT-R-KSIY---I--G-PGR--A-FHTTG----RVIG---GIRREHC
>2004.B.31612
CTRPNN-NT-R-KRVT---L--G-PGR--V-WYTTG----QIVG---DIRKAHC
>2010.01_AE.10CNgx1374
CTRPSN-NT-R-TSIN---I--G-PGQ--VLFYRPG----DVIG---DIRKAYC
>-.B.BJ88
CIRPNN-NT-R-KSIH---V--G-WGR--S-LYATG----QIVG---DIRQAHC
>2010.01_AE.10CNgx1229
CTRPSN-NT-R-TSIS---I--G-PGR--A-FYGIG----DITG---NIRQAYC
>2003.07_BC.SCIDU1022
CTRPGN-NT-R-KSVK---I--R-PGQ--T-FYATG----DIIR---NIRQAYC
>2004.B.CNE82_U
CTRPNN-NT-R-KRVT---L--G-PGR--V-WYTTG----QIIG---KIKQAHC
>2007.01_AE.07CN_HN076
CTRPSN-NT-R-TSMT---I--A-PGQ--TWWYRTG----EIIG---DIRKAYC
>2007.01_AE.07CN_HN028
CTRPNN-NT-R-TSMQ---V--G-PGR--V-YYRTG----DIIG---NIRSAYC
>2007.B.CYM001
CIRPSN-NT-R-KSIQ---L--A-GGR--S-LYATG----EIIG---DIRQAHC
>2000.-.00CHNHN26_6
CTRPNN-NT-R-KRVS---L--G-PGR--V-WYTTE-----IIG---DIRKAHC
>2010.01_AE.10CNgx1293
CTRPFN-NI-R-TRMT---I--G-PGH--V-FYRTG----EIIG---DIRKAYC
>-.01_AE.GX79
CSRPFK-NI-R-TSLT---I--G-PGR--V-FYRTG----SITG---DIRKAYC
>2004.B.3181
CTRPNN-NT-R-KRVS---L--G-PGR--V-WYTTG----QIVG---DIRQALC
>2003.B.9820
CTRPNN-NT-R-KRVS---L--G-PGR--V-WYTTG----QIVG---DIRKAHC
>2004.B.3301
CTRPNN-NT-R-KRVS---L--G-PGR--V-WYTTG----QIVG---DIRQAHC
>2010.B.P6_C1
CIRPNN-NT-I-KSIH---L--G-LGR--A-WYTTG----QIIG---NIRQAHC
>1996.B.YNRL9615
CTRPNN-NT-M-KSVT---L--G-PGR--A-WHTTG----QIIG---DIRQAHC
>2007.B.HA080080
CIRPNN-NT-R-KSIQ---L--G-LGR--A-WYTTG----QIVG---NIRKAHC
>-.B.HB135
CIRPNN-NT-R-KRMS---L--G-PGR--A-WYTTR----QIIG---DIRKAHC
>2010.01_AE.10CNgx1279
CTRPSN-NT-R-TSIT---I--G-PGQ--MLFYRSG----DIIG---DIRKAYC
>2000.B.00CNWS05S
CTRPNN-NT-R-KGIH---I--G-PGR--A-FYA-G----EVIG---NIRQAYC
>2003.B.SHXDC0171
CTRPNN-NT-I-KGIH---L--G-QGR--A-WYTTG----QIIG---DIRQAHC
>-.B.HB134
CTRPNN-NT-R-KRMS---L--G-PGR--V-WYTTR----QIIG---DIRKAHC
>2007.01_AE.CYM021
CTRPSK-NI-R-ISTR---I--G-PGQ--V-FYKTG----GILG---DIRKAYC
>2000.-.00CHNHN34_1
CTRPNN-NT-R-KRIS---L--G-PGR--A-WVTT-----EIIG---DIRQAHC
>-.B.CR73
CARPIN-ST-R-KSVY---I--G-PGR--A-SHTTG----RIVG---DIRKAHC
>2003.B.CNHLJBM03010
CTRPNN-NT-R-KSIQ---L--G-QGR--A-WHTTG----QIIG---NIRQAHC
>-.B.HB35
CTRPHN-NT-R-KGIH---L--G-PGR--A-WYTTK----QVIG---DIRQAHC
>2008.B.CBJC502
CTRPNN-NT-L-KSIH---L--G-QGR--A-WHTTG----QIIG---DIRQAHC
>2010.B.P1_C1
CTRPNN-NT-L-KSIH---M--G-QGR--A-WYTTG----QIIG---NIRQAHC
>2010.01_AE.10CNgx1361
CTRPDN-NT-R-IGMT---T--G-PGR--V-YYRTG----EIIG---DIRKAYC
>2009.01_AE.09CNgx0697
CTRPSN-NR-R-TSIT---M--G-PGR--V-FYRTG----EITG---NIRKAYC
>2005.B.CNE101_U
CTRPNN-NT-L-KSIQ---L--G-LGR--A-WHATG----QIIG---DIRQAHC
>2007.B.BJOX007000_02_3
CIRPNN-NT-R-KSIQ---L--A-GGR--A-LYATG----DIVG---DIKRAYC
>2010.B.10CNgx1258
CTRPNN-NT-R-KGIH---M--G-PGG--T-FFAHG----EIIG---DIRQAHC
>1999.-.99CHNBJdp7
CTRPHN-NT-R-KSIH---L--G-PGR--A-FFATD-----VTG---DTRKAHC
>2007.01_AE.07CN_HN038
CTRPST-NT-R-KRMT---M--G-PGH--V-FYSTG----EISG---DIRKAYC
>2007.01_AE.GX142_2
CTRPSN-NT-R-TRMT---M--G-PGK--V-FYRTG----EIVG---DIRKAHC
>2000.-.00CHNHN121c_2
CTRPNN-YT-R-KSIP---L--G-PGH--A-WHAR-----EIIG---DIRQAHC
>2007.08_BC.CNE49
CTRPNN-NT-R-KRIG---I--G-PGR--T-LYAAR----AIIG---DIRQAHC
>2006.B.06JS_NJ245
CTRPSN-NA-R-KSIH---I--G-GGR--S-LYATG----AITG---DIRQAHC
>2006.B.CNHLJBF06051
CTRPNN-NT-R-KGIY---L--G-QGR--A-WYTTR----RIIG---DIRQAHC
>2007.B.CYM026
CTRPNN-NV-R-KSIH---I--G-GGR--S-LYATG----AIVG---DIRKASC
>2004.B.CNHLJBF04026
CTRPNN-NT-R-KSIH---L--G-PGH--A-WHTTE----RIIG---NIRQAHC
>2010.01_AE.10CNgx1387
CTRPSN-KV-R-TSTR---I--G-PGR--V-YYRTG----SITG---DIRIAHC
>1999.B.plwj
CTRPNN-NT-R-KRVS---I--G-PGR--A-WYTTK----QIVG---DIRQAHC
>-.B.HN175
CTRPNN-NT-E-KSIN---L--G-PGR--A-WYTTE----KITG---DIRQAHC
>-.B.HW207
CTRPNN-NT-S-KSIS---L--G-QGR--A-WYTTE----RIIG---DIRKAHC
>2007.B.HA080114
CTRPNN-NT-R-KSIP---L--G-PGK--A-WFTTG----QVIG---SIRQAHC
>-.B.CR174
CIRPNN-NT-R-KCIH---L--G-PGQ--A-WYTAG----DIVG---VIRQAHC
>2010.01_AE.10CNgx1404
CTRPFN-NI-R-TRMT---M--G-PGK--V-FYRTG----EIIG---DIRKAYC
>1999.-.99CHNBJdp12
CIRPSN-NT-R-KSIH---V--G-WGR--S-LYAT-----DIVG---DIRQAHC
>1999.-.99CHNBJDp25_2
CTRPNN-NT-R-KSIH---V--G-WGR--S-LYAT-----DIVG---DIRQAHC
>1999.-.99CHNBJp1
CTRPNN-NT-R-KSIH---V--G-WGR--S-LYAT-----DIIG---KIRQAHC
>2006.01_AE.06CN_YUN01_41
CTRPFK-YI-R-TSMR---I--G-PGQ--V-FHKTG----AITG---DIRKAYC
>1999.-.99CHNBJDp35_4
CTRPNN-NT-R-KSIH---V--G-WGR--S-LYAT-----EIVG---DIRQAHC
>2010.01_AE.10CNgx0982
CTRPSN-NT-R-KSIT---I--G-PGQ--LLFYRSG----DVIG---DIRKAYC
>2005.01_AE.Fj055
CTRPSN-NM-R-TRMT---F--G-PGH--V-FYRTG----EIIG---DIRQAYC
>-.B.YOUB02
CTRPNN-NT-R-RGMN---L--G-QGR--A-WYTTG----QIIG---DIRQAHC
>2010.01_AE.10CNgx1218
CTRPSN-NT-K-TRMT---I--G-PGK--V-FYRTG----EIVG---DIRKAYC
>2000.-.00CHNHN26_1
CTRPNN-NT-R-KRVS---L--G-PGR--V-WYTT-----EIVG---DIRQAHC
>2004.07_BC.4093_5467_XJ_2004
CTRPSN-TT-R-TSIR---I--G-PGP--T-FSAAE----DIVG---DIRQAHC
>2006.B.HA080051
CTRPNN-NT-I-KGIH---L--G-QGR--A-WYATG----QIVG---DIRQAHC
>2007.01_AE.07CN_HN006
CTRPFN-NI-R-TRMT---I--G-PGH--V-FYRTG----EIKG---DIRKAYC
>2007.01_AE.CNE56
CTRPSN-HQ-R-KRIT---M--G-PGR--V-YYSTG----EITG---DIRKAYC
>2008.01_AE.GZ0801
CNRPYT-NI-R-TSRR---M--G-PGQ--V-FYRTG----QIRG-----KQPYC
>1999.-.99CHNBJp1_7
CTRPNN-NT-R-KSIH---V--G-WGR--A-LYAT-----DIVG---NIRQAHC
>2008.01_AE.GX73_29
CTRPFK--T-E-IRIT---R--G-PGR--V-FYRTG----NIVG---DPRKAYC
>2008.B.1106
CTRPNN-NT-R-KGIH---M--A-VGG--A-LYATG----AIIG---DIRQAYC
>2007.01_AE.07CN_HN008
CTRPSN-NI-R-RSMT---M--G-PGH--V-FYITG----EITG---DIGKAYC
>2004.B.CNE83_U
CTRPNN-NT-I-KGIH---L--G-QGR--T-WFTTG----QIIG---DIRRAHC
>1998.07_BC.7096_8977_XJ_1998
CTKPGN-NT-R-KSIK---I--E-PEQ--T-FYATE----DIIE---NIRQAHC
>2007.01_AE.07CN_HN013
CTRPST-NT-R-KRMT---M--G-LGH--V-FYSTG----EITG---DIRKAYC
>2010.01B.HNCN_2011_brain_autopsy_09
CTRPNN-NT-S-KGIP---L--G-QGR--A-WYATE----RIIG---DIRQAHC
>2004.B.CNHLJBF04024
CTRPNN-NT-R-KSIH---L--G-PGH--A-WHTTR----RIVG---NIRQAHC
>1999.-.99CHNBJdp3
CTRPSN-NT-R-KGIH---V--G-WGR--S-LYATD-----IVG---DIRQAHC
>2007.B.CYM008
CARPNN-NT-S-KGIH---L--G-PGI--A-FRGAG----RIIG---DIRQAHC
>2008.-.BH052
CARPSN-NI-R-TRMT---I--G-PGH--V-VYSTG----EITG---DIRKAYC
>2010.01_AE.10CNgx1217
CTRPGN-NT-R-KRMS---L--G-PGH--V-YYRVG----EVIG---DIRKAHC
>2005.01_AE.Fj065
CTRPSN-NK-R-TRMS---M--G-PGH--V-FYKTG----EITG---DIRQAYC
>2009.B.1121
CTRPNN-KT-R-KGIS---L--G-PGRWRS-LYTTR----DIIG---DKRKAYC
>2006.B.HA080064
CTRPNN-NT-I-KGIH---L--G-QGR--A-WYATE----QVIG---DIRQAHC
>2008.B.1102
CTRPNN-YT-R-KSIH---F--G-LGRWRS-LYTTR----DIIG---DIRQAHC
>2010.01_AE.10CNgx0992
CTRPSN-KI-R-TRMT---M--G-LGH--V-FYKTG----KIIG---DIRKAYC
>2010.01_AE.10CNgx1234
CTRPSS-NV-R-KKMT---I--G-PGH--V-WYSTG----EMVG---DIRKAYC
>2004.B.SHXDC114
CTRPNN-NT-I-KGIQ---I--G-PGR--T-WITRR----RIIG---DIRQAHC
>2006.01_AE.Fj061
CTRPYT-NF-K-TKVT---M--G-PGR--V-FYRTG----EIMG---DIKQAHC
>2007.01_AE.07CN_HN047
CTRPST-NK-R-TRMT---M--G-PGH--V-FYRTE----DIAG---DIRKAYC
>2006.01_AE.06CN_YUN01_21
CTRPFK-KT-R-APLR---M--G-AGQ--V-FYTTE----GIGG---DIRKAYC
>2007.B.CYM041
CTRPNN-NT-R-KGIH---V--G-WGR--S-LYAMG----EIVG---NIRQAHC
>2004.B.SHXDC129
CTRPNN-NT-K-KSIP---L--R-LRR--A-WYTTG----QIIR---DIRQAHC
>2010.BC.10CNgx0966
CTRPNN-NT-R-KSIR---IQRG-PGR--A-FVTIG-----KIG---NMRQAHC
>2008.01_AE.GX88_47
CTRPSN-RT-R-TRMT---M--G-LGH--V-FYKTE----IITG---DIRKAYC
>2007.01_AE.07CN_HN068
CTRPSN-NV-R-KRMS---M--G-LGH--V-YYSTG----EITG---DIRKAYC
>2010.01_AE.10CNgx1330
CTRPFN-NR-K-TKVT---M--G-PGR--V-FYRTK----EIVG---DIRKAYC
>-.01_AE.GX48
CTRPFK-RI-R-ISTS---I--G-QGQ--V-LHRTR----SITG---DMRKAYC
>2008.01C.08YN080
CTRPFK-SI-G-RRTS---I--G-QGQ--V-LYRTE----TIIG---DIRKAYC
>1983.B.HXB2-LAI-IIIB-BRU
CTRPNN-NT-R-KRIR---IQRG-PGR--A-FVTIG-----KIG---NMRQAHC
>2005.B.HA080028
CTRPNN-NT-I-KGVH---L--G-PGH--A-WHTIG----QIVG---NIRQAYC
>1996.D.96CHI09
CTRPYK-NT-R-QSTP---I--G-LGQ--A-LYTTRGRT-KIIG------QAHC
