# Supplementary material for: A Small Set of Succinct Signature Patterns Distinguishes Chinese and Non-Chinese HIV-1 Genomes
Source: PLoS One. 2013 Mar 19;8(3):e58804. doi: 10.1371/journal.pone.0058804 (PMC3602349; doi:10.1371/journal.pone.0058804)
Supplement: Text S2 — R-script for the derivation of signature patterns. (TXT) [file pone.0058804.s007.txt]

# Preparation: 
# 1. install R from http://www.r-project.org (if not installed already)
# 2. install R-packages bio3d and RWeka (if not installed already)
# 3. put multiple sequence alignment "S5-AllV3.fa" into same directory as this R-script
# 4. run this R-script
# Output: signature patterns for Chinese V3 sequences described in manuscript
# Wang, Rawi, Wilms, Heider, Yang, Hoffmann 2012: 
# A small set of succinct signature patterns distinguishes Chinese and 
# non-Chinese HIV-1 genomes

library("bio3d")
library(RWeka)

#read multiple sequence alignment:
seq <- read.fasta("S5-AllV3.fa")

#rename columns after HxB2:
ref.seq <- seq$ali[seq$id == "1983.B.HXB2-LAI-IIIB-BRU"]
seq.len <- length(ref.seq)
res.num <- 0
gap.num <- 1
ref.col <- rep("x", times=seq.len)
for (i in 1:seq.len) {
  if (ref.seq[i] == "-") {
    ref.col[i] <- paste("x", res.num, ".", gap.num, sep="")
    gap.num <- gap.num+1
  } else {
    gap.num <- 1
    res.num <- res.num+1
    ref.col[i] <- paste("x", res.num, sep="")
  }
}
colnames(seq$ali) <- ref.col

#extract "nation" information from the seq.ids:
n.seq <- length(seq$id)
nation <- rep(x="-",times=n.seq)
nNonChin <- 1288
for (i in 1:nNonChin) {
  nation[i] <- strsplit(seq$id[i],"\\.")[[1]][2] 
}
for (i in (nNonChin+1):n.seq) {
  nation[i] <- "CN"
}
chin <- rep(x=F,times=n.seq)
d <- data.frame(seq$ali, nation=nation, chin=chin)
d[d$nation == "CN",]$chin=T
seq.chin <- data.frame(seq$ali, chin=d$chin)

#compute the signature patterns for Chinese V3 sequences:
signature.patterns <- JRip(chin ~ ., data=seq.chin)
print(signature.patterns)
